# Supplementary material for: XBP1 expression in pancreatic islet cells is associated with poor glycaemic control especially in young non-obese onset diabetes across ancestries
Source: Commun Med (Lond). 2025 Sep 24;5:396. doi: 10.1038/s43856-025-01076-2 (PMC12460670; doi:10.1038/s43856-025-01076-2)
Supplement: Supplementary file 4 — Supplementary Data 1 [file 43856_2025_1076_MOESM4_ESM.xlsx]

## Sheet: EBI_BBJ_CHR22
chr	pos	ref	alt	rsnum	pvalue	zscore	effect	se
22	29149473	G	A	rs5752786	0.06243	-1.85938	-0.0119	0.0064
22	29149796	G	A	rs5762774	0.009703	2.5914	0.0241	0.0093
22	29149887	G	C	rs5762776	0.06452	1.84615	0.012	0.0065
22	29150044	C	T	rs5762777	0.07149	-1.8	-0.0117	0.0065
22	29151760	G	A	rs5762780	0.009405	2.60215	0.0242	0.0093
22	29152965	G	A	rs5752790	0.009405	2.60215	0.0242	0.0093
22	29153547	C	T	rs5752791	0.07395	1.78462	0.0116	0.0065
22	29153759	C	T	rs5752792	0.03233	-2.13793	-0.0186	0.0087
22	29154455	G	A	rs5997397	0.06452	-1.84615	-0.012	0.0065
22	29154603	G	A	rs6005862	0.06467	-1.84375	-0.0118	0.0064
22	29156448	G	A	rs6005863	0.05812	-1.89231	-0.0123	0.0065
22	29157487	G	A	rs6005864	0.04863	1.96923	0.0128	0.0065
22	29157734	C	T	rs145368508	0.09806	1.65529	0.0485	0.0293
22	29160314	G	A	rs5752793	0.04088	-2.05405	-0.0152	0.0074
22	29160805	C	T	rs73170633	0.01423	2.45745	0.0231	0.0094
22	29162191	C	A	rs145346186	0.02717	2.20468	0.0377	0.0171
22	29162506	G	A	rs9625566	0.03637	2.09859	0.0149	0.0071
22	29164855	G	C	rs34298044	0.01177	2.52632	0.024	0.0095
22	29165120	C	T	rs6005867	0.04742	-1.98551	-0.0137	0.0069
22	29165419	C	T	rs56276000	0.08271	1.735	0.0694	0.04
22	29165525	G	T	rs5762783	0.01313	-2.47692	-0.0161	0.0065
22	29166224	C	A	rs13056546	0.01213	-2.51579	-0.0239	0.0095
22	29167077	C	T	rs5752794	0.01249	2.50526	0.0238	0.0095
22	29168755	C	T	rs11556025	0.04906	-1.97101	-0.0136	0.0069
22	29169290	C	A	rs2235431	0.01557	2.42708	0.0233	0.0096
22	29170116	C	T	rs34573837	0.01076	2.55789	0.0243	0.0095
22	29170138	G	C	rs34751572	0.01076	-2.55789	-0.0243	0.0095
22	29171298	G	A	rs5762784	0.04906	1.97101	0.0136	0.0069
22	29172360	C	T	rs137939	0.01131	2.53507	0.1265	0.0499
22	29172898	G	T	rs6005872	0.04906	-1.97101	-0.0136	0.0069
22	29173069	G	C	rs35905502	0.01249	-2.50526	-0.0238	0.0095
22	29173121	G	T	rs7285695	0.02865	-2.18072	-0.0181	0.0083
22	29174770	C	A	rs5762788	0.04742	1.98551	0.0137	0.0069
22	29178130	C	T	rs36112964	0.01076	-2.55789	-0.0243	0.0095
22	29178820	C	T	rs5752795	0.04277	-2.02899	-0.014	0.0069
22	29178856	G	A	rs5752796	0.01109	2.54737	0.0242	0.0095
22	29179739	C	A	rs2347447	0.04131	2.04348	0.0141	0.0069
22	29179998	C	T	rs5752797	0.02377	2.25301	0.0187	0.0083
22	29181302	G	A	rs5762794	0.01076	2.55789	0.0243	0.0095
22	29181868	G	A	rs5752798	0.04131	-2.04348	-0.0141	0.0069
22	29182500	C	A	rs5762795	0.03588	2.10145	0.0145	0.0069
22	29182703	G	C	rs45544841	0.0008825	-3.32184	-0.0578	0.0174
22	29183133	G	A	rs6005881	0.03462	-2.11594	-0.0146	0.0069
22	29185113	C	A	rs1222	0.01044	-2.56842	-0.0244	0.0095
22	29186531	G	T	rs5762797	0.02531	-2.22892	-0.0185	0.0083
22	29187380	G	T	rs5762799	0.02531	2.22892	0.0185	0.0083
22	29190471	C	T	rs2267131	0.01076	-2.55789	-0.0243	0.0095
22	29191879	C	T	rs2097461	0.04277	-2.02899	-0.014	0.0069
22	29192670	C	T	rs2239815	0.03462	-2.11594	-0.0146	0.0069
22	29196494	C	T	rs5762809	0.009826	2.58947	0.0246	0.0095
22	29196757	G	C	rs2269577	0.04131	2.04348	0.0141	0.0069
22	29196843	G	C	rs2269578	0.01044	2.56842	0.0244	0.0095
22	29198151	G	T	rs3788409	0.04131	-2.04348	-0.0141	0.0069
22	29199258	C	A	rs6005892	0.03588	2.10145	0.0145	0.0069
22	29200117	C	T	rs5762812	0.01076	-2.55789	-0.0243	0.0095
22	29203314	C	T	rs5762813	0.01038	2.55422	0.0212	0.0083
22	29203964	G	A	rs5762814	0.01044	2.56842	0.0244	0.0095
22	29204608	G	A	rs5752802	0.01109	-2.54737	-0.0242	0.0095
22	29205004	G	A	rs5752803	0.01109	2.54737	0.0242	0.0095
22	29205076	G	A	rs5762815	0.01695	-2.3913	-0.0165	0.0069
22	29206209	C	T	rs5762816	0.01076	-2.55789	-0.0243	0.0095
22	29207296	G	A	rs5762817	0.009531	2.6	0.0247	0.0095
22	29207492	C	T	rs5752804	0.02223	-2.28986	-0.0158	0.0069
22	29207915	G	A	rs5997408	0.02059	2.31884	0.016	0.0069
22	29208179	G	A	rs113400109	0.0442	-2.00926	-0.0434	0.0216
22	29208975	G	A	rs16987024	0.01109	-2.54737	-0.0242	0.0095
22	29211435	C	T	rs5762818	0.01076	2.55789	0.0243	0.0095
22	29211577	C	A	rs74901414	0.07907	1.75685	0.0513	0.0292
22	29212198	C	T	rs71327317	0.01076	2.55789	0.0243	0.0095
22	29213011	G	A	rs7287806	0.01834	2.36232	0.0163	0.0069
22	29213034	G	A	rs28458474	0.01109	-2.54737	-0.0242	0.0095
22	29213054	T	A	rs133441	0.02584	-2.24	-0.0168	0.0075
22	29214606	G	C	rs2301428	0.01906	2.33654	0.0243	0.0104
22	29215542	G	A	rs763073	0.01834	2.36232	0.0163	0.0069
22	29215703	G	A	rs16987027	0.01076	2.55789	0.0243	0.0095
22	29215803	G	A	rs66471734	0.01143	2.53684	0.0241	0.0095
22	29216161	G	A	rs129587	0.03047	-2.16	-0.0324	0.015
22	29216585	C	T	rs35017742	0.01177	2.52632	0.024	0.0095
22	29216603	G	A	rs35259224	0.02223	2.28986	0.0158	0.0069
22	29216776	G	A	rs5762819	0.01213	2.51579	0.0239	0.0095
22	29216813	C	T	rs5762820	0.01213	2.51579	0.0239	0.0095
22	29219472	G	A	rs5762821	0.01249	2.50526	0.0238	0.0095
22	29219601	G	A	rs5762822	0.01249	-2.50526	-0.0238	0.0095
22	29220483	G	T	rs5752806	0.01249	2.50526	0.0238	0.0095
22	29220758	G	C	rs5762823	0.01287	-2.49474	-0.0237	0.0095
22	29220845	C	A	rs140908905	0.03153	2.14933	0.0806	0.0375
22	29222096	C	T	rs5997409	0.003103	-2.95402	-0.0257	0.0087
22	29222930	C	T	rs5762824	0.0249	2.24638	0.0155	0.0069
22	29223169	G	A	rs5752807	0.0249	-2.24638	-0.0155	0.0069
22	29223298	G	C	rs5752808	0.003469	2.91954	0.0254	0.0087
22	29223642	G	A	rs5762825	0.0249	-2.24638	-0.0155	0.0069
22	29223772	G	A	rs5762826	0.003599	2.90805	0.0253	0.0087
22	29224862	C	T	rs9625588	0.0249	-2.24638	-0.0155	0.0069
22	29225500	G	A	rs5752809	0.02584	2.23188	0.0154	0.0069
22	29225523	G	A	rs5752810	0.003599	2.90805	0.0253	0.0087
22	29225592	G	C	rs5752811	0.01325	-2.48421	-0.0236	0.0095
22	29225603	T	A	rs5752812	0.02584	2.23188	0.0154	0.0069
22	29226570	G	T	rs5752813	0.02398	-2.26087	-0.0156	0.0069
22	29228130	C	T	rs5762829	0.003343	-2.93103	-0.0255	0.0087
22	29228484	G	C	rs8137969	0.02584	2.23188	0.0154	0.0069
22	29230657	T	A	rs5752814	0.003221	2.94253	0.0256	0.0087
22	29230733	C	A	rs5752815	0.00267	3	0.0261	0.0087
22	29230754	G	A	rs5762835	0.00267	-3	-0.0261	0.0087
22	29230791	G	A	rs2157374	0.02001	-2.32308	-0.0151	0.0065
22	29231198	G	A	rs5762838	0.003221	2.94253	0.0256	0.0087
22	29231383	G	A	rs75568974	0.0132	2.48325	0.0519	0.0209
22	29231447	C	T	rs5762839	0.003343	2.93103	0.0255	0.0087
22	29232564	G	A	rs9625591	0.003343	-2.93103	-0.0255	0.0087
22	29233262	C	T	rs6005915	0.003254	-2.96104	-0.0228	0.0077
22	29233342	C	T	rs6005916	0.02784	-2.2029	-0.0152	0.0069
22	29233486	G	A	rs6005917	0.003343	-2.93103	-0.0255	0.0087
22	29234537	G	A	rs2881634	0.01143	-2.53684	-0.0241	0.0095
22	29235973	G	A	rs5752816	0.01213	2.51579	0.0239	0.0095
22	29236308	G	A	rs5762848	0.003469	-2.91954	-0.0254	0.0087
22	29236402	C	T	rs76205571	0.04863	1.96923	0.0384	0.0195
22	29237824	C	T	rs12170231	0.003469	2.91954	0.0254	0.0087
22	29237958	G	C	rs60468718	0.02768	-2.21212	-0.0219	0.0099
22	29238913	C	T	rs9625595	0.003469	2.91954	0.0254	0.0087
22	29239157	G	A	rs7287124	0.002965	-2.98667	-0.0224	0.0075
22	29239250	C	T	rs12628211	0.002965	-2.98667	-0.0224	0.0075
22	29239766	C	T	rs10427628	0.0027	-2.9878	-0.0245	0.0082
22	29242473	C	T	rs5762852	0.003734	-2.89655	-0.0252	0.0087
22	29242649	G	A	rs118030837	0.05105	-1.94898	-0.0382	0.0196
22	29244395	C	T	rs9625600	0.003469	-2.91954	-0.0254	0.0087
22	29245231	G	T	rs5762853	0.003095	-2.97333	-0.0223	0.0075
22	29246278	C	T	rs5762854	0.03107	-2.15942	-0.0149	0.0069
22	29246605	T	A	rs5762855	0.003469	-2.91954	-0.0254	0.0087
22	29247097	G	A	rs5762857	0.01249	-2.50526	-0.0238	0.0095
22	29249002	G	A	rs5762858	0.0027	-2.9878	-0.0245	0.0082
22	29250505	G	T	rs5762861	0.01087	-2.53165	-0.02	0.0079
22	29252732	G	A	rs5762862	0.01212	2.49367	0.0197	0.0079
22	29253335	C	A	rs5762863	0.00383	-2.90667	-0.0218	0.0075
22	29253364	C	T	rs5762864	0.00383	-2.90667	-0.0218	0.0075
22	29255655	G	A	rs5762867	0.003672	-2.92	-0.0219	0.0075
22	29255884	G	A	rs6005927	0.002491	-3.04	-0.0228	0.0075
22	29256093	T	A	rs34206997	0.01044	2.56842	0.0244	0.0095
22	29256258	C	T	rs6005928	0.03488	-2.11429	-0.0148	0.007
22	29256307	C	T	rs111347513	0.003372	-2.94667	-0.0221	0.0075
22	29256699	G	A	rs112465512	0.03136	-2.15714	-0.0453	0.021
22	29257147	G	A	rs10222249	0.007779	-2.64557	-0.0209	0.0079
22	29258140	T	A	rs9625612	0.0101	2.57609	0.0237	0.0092
22	29258509	G	C	rs13058460	0.06136	-1.88158	-0.0143	0.0076
22	29258551	G	T	rs10154819	0.06878	-1.83117	-0.0141	0.0077
22	29259102	T	A	rs13053879	0.007923	2.66316	0.0253	0.0095
22	29264953	C	T	rs2347448	0.007443	2.68421	0.0255	0.0095
22	29266025	G	A	rs5752822	0.0184	-2.3494	-0.0195	0.0083
22	29267093	G	C	rs133446	0.08088	1.74394	0.0647	0.0371
22	29268827	C	T	rs2015500	0.099	1.65217	0.0114	0.0069
22	29269658	G	C	rs5762874	0.08982	-1.7	-0.0119	0.007
22	29269692	G	A	rs8141529	0.09952	-1.65278	-0.0119	0.0072
22	29269808	G	A	rs5752826	0.08715	-1.71429	-0.012	0.007
22	29269991	G	A	rs6519766	0.08715	1.71429	0.012	0.007
22	29271088	G	T	rs73170679	0.007213	2.69474	0.0256	0.0095
22	29271638	G	C	rs8142067	0.09684	-1.66176	-0.0113	0.0068
22	29272328	T	A	rs9625619	0.09043	1.69565	0.0117	0.0069
22	29273966	G	A	rs13058031	0.007869	2.66667	0.0256	0.0096
22	29276436	C	T	rs143632608	0.04005	2.05607	0.066	0.0321
22	29276747	G	A	rs5997412	0.08715	1.71429	0.012	0.007
22	29277153	G	A	rs117658656	0.01361	2.46591	0.0434	0.0176
22	29277555	G	A	rs5762877	0.07195	1.80556	0.013	0.0072
22	29278063	C	T	rs73170682	0.0007798	3.35795	0.0591	0.0176
22	29279991	C	T	rs1065497	0.07876	1.76389	0.0127	0.0072
22	29281426	C	A	rs75064738	0.003413	-2.93333	-0.0748	0.0255
22	29281710	G	A	rs7287918	0.09107	1.69118	0.0115	0.0068
22	29282679	G	A	rs715531	0.07995	-1.75362	-0.0121	0.0069
22	29283518	G	A	rs1318026	0.08455	-1.72857	-0.0121	0.007
22	29283757	C	T	rs1318025	0.08715	1.71429	0.012	0.007
22	29284985	G	C	rs183977884	0.04133	-2.04051	-0.0957	0.0469
22	29285148	C	T	rs35814864	0.006561	-2.72632	-0.0259	0.0095
22	29286180	C	T	rs5762879	0.02189	2.28571	0.0192	0.0084
22	29286405	G	A	rs35050306	0.006772	2.71579	0.0258	0.0095
22	29287730	C	T	rs2064261	0.08715	1.71429	0.012	0.007
22	29287816	G	T	rs5762880	0.08715	-1.71429	-0.012	0.007
22	29289250	C	T	rs6005936	0.08982	-1.7	-0.0119	0.007
22	29289346	C	A	rs5762881	0.08715	1.71429	0.012	0.007
22	29290680	C	A	rs5762882	0.09043	1.69565	0.0117	0.0069
22	29290981	C	T	rs9620841	0.08455	1.72857	0.0121	0.007
22	29291890	T	A	rs184359785	0.04028	-2.05117	-0.0962	0.0469
22	29292135	C	T	rs8137262	0.08115	1.75	0.0126	0.0072
22	29293162	G	C	rs59224170	0.007213	2.69474	0.0256	0.0095
22	29293369	C	T	rs59203761	0.007213	2.69474	0.0256	0.0095
22	29295898	C	T	rs132528	0.09255	-1.68571	-0.0118	0.007
22	29296652	G	A	rs132529	0.08455	1.72857	0.0121	0.007
22	29297365	C	T	rs132531	0.09684	-1.66176	-0.0113	0.0068
22	29299571	G	A	rs132533	0.08982	1.7	0.0119	0.007
22	29300306	C	T	rs16986825	0.005514	2.77528	0.0247	0.0089
22	29304800	G	T	rs140689000	0.03374	2.12258	0.0987	0.0465
22	29305061	G	T	rs7364229	0.07232	1.7875	0.0143	0.008
22	29308106	C	T	rs139016817	0.00466	2.82977	0.3973	0.1404
22	29308414	C	T	rs916332	0.005907	2.75281	0.0245	0.0089
22	29311271	G	A	rs739196	0.006544	2.7191	0.0242	0.0089
22	29312578	C	T	rs16986838	0.007745	2.66292	0.0237	0.0089
22	29314899	C	T	rs469992	0.08771	1.71014	0.0118	0.0069
22	29317559	G	C	rs132548	0.0311	2.16438	0.0158	0.0073
22	29318724	C	T	rs132549	0.03195	-2.14062	-0.0137	0.0064
22	29327347	G	A	rs71327329	0.002594	-3.02105	-0.0287	0.0095
22	29331930	C	T	rs117733896	0.03194	2.14329	0.0703	0.0328
22	29335862	G	A	rs75674612	0.01609	-2.40984	-0.0441	0.0183
22	29336182	G	A	rs140565287	0.07409	1.78437	0.0662	0.0371
22	29338656	G	C	rs28360615	0.001767	3.125	0.0275	0.0088
22	29342963	G	A	rs17517292	0.004961	-2.81275	-0.0706	0.0251
22	29343188	G	C	rs16986861	0.001493	3.17241	0.0276	0.0087
22	29347215	G	T	rs34578331	0.001767	3.125	0.0275	0.0088
22	29349306	C	T	rs13056243	0.001891	3.10345	0.027	0.0087

## Sheet: MahajanNatGen2022DIAMANTEEUR
chr	pos	ref	alt	rsnum	pvalue	zscore	effect	se
22	29149473	G	A	rs5752786	0.06243	-1.85938	-0.0119	0.0064
22	29149796	G	A	rs5762774	0.009703	2.5914	0.0241	0.0093
22	29149887	G	C	rs5762776	0.06452	1.84615	0.012	0.0065
22	29150044	C	T	rs5762777	0.07149	-1.8	-0.0117	0.0065
22	29151760	G	A	rs5762780	0.009405	2.60215	0.0242	0.0093
22	29152965	G	A	rs5752790	0.009405	2.60215	0.0242	0.0093
22	29153547	C	T	rs5752791	0.07395	1.78462	0.0116	0.0065
22	29153759	C	T	rs5752792	0.03233	-2.13793	-0.0186	0.0087
22	29154455	G	A	rs5997397	0.06452	-1.84615	-0.012	0.0065
22	29154603	G	A	rs6005862	0.06467	-1.84375	-0.0118	0.0064
22	29156448	G	A	rs6005863	0.05812	-1.89231	-0.0123	0.0065
22	29157487	G	A	rs6005864	0.04863	1.96923	0.0128	0.0065
22	29157734	C	T	rs145368508	0.09806	1.65529	0.0485	0.0293
22	29160314	G	A	rs5752793	0.04088	-2.05405	-0.0152	0.0074
22	29160805	C	T	rs73170633	0.01423	2.45745	0.0231	0.0094
22	29162191	C	A	rs145346186	0.02717	2.20468	0.0377	0.0171
22	29162506	G	A	rs9625566	0.03637	2.09859	0.0149	0.0071
22	29164855	G	C	rs34298044	0.01177	2.52632	0.024	0.0095
22	29165120	C	T	rs6005867	0.04742	-1.98551	-0.0137	0.0069
22	29165419	C	T	rs56276000	0.08271	1.735	0.0694	0.04
22	29165525	G	T	rs5762783	0.01313	-2.47692	-0.0161	0.0065
22	29166224	C	A	rs13056546	0.01213	-2.51579	-0.0239	0.0095
22	29167077	C	T	rs5752794	0.01249	2.50526	0.0238	0.0095
22	29168755	C	T	rs11556025	0.04906	-1.97101	-0.0136	0.0069
22	29169290	C	A	rs2235431	0.01557	2.42708	0.0233	0.0096
22	29170116	C	T	rs34573837	0.01076	2.55789	0.0243	0.0095
22	29170138	G	C	rs34751572	0.01076	-2.55789	-0.0243	0.0095
22	29171298	G	A	rs5762784	0.04906	1.97101	0.0136	0.0069
22	29172360	C	T	rs137939	0.01131	2.53507	0.1265	0.0499
22	29172898	G	T	rs6005872	0.04906	-1.97101	-0.0136	0.0069
22	29173069	G	C	rs35905502	0.01249	-2.50526	-0.0238	0.0095
22	29173121	G	T	rs7285695	0.02865	-2.18072	-0.0181	0.0083
22	29174770	C	A	rs5762788	0.04742	1.98551	0.0137	0.0069
22	29178130	C	T	rs36112964	0.01076	-2.55789	-0.0243	0.0095
22	29178820	C	T	rs5752795	0.04277	-2.02899	-0.014	0.0069
22	29178856	G	A	rs5752796	0.01109	2.54737	0.0242	0.0095
22	29179739	C	A	rs2347447	0.04131	2.04348	0.0141	0.0069
22	29179998	C	T	rs5752797	0.02377	2.25301	0.0187	0.0083
22	29181302	G	A	rs5762794	0.01076	2.55789	0.0243	0.0095
22	29181868	G	A	rs5752798	0.04131	-2.04348	-0.0141	0.0069
22	29182500	C	A	rs5762795	0.03588	2.10145	0.0145	0.0069
22	29182703	G	C	rs45544841	0.0008825	-3.32184	-0.0578	0.0174
22	29183133	G	A	rs6005881	0.03462	-2.11594	-0.0146	0.0069
22	29185113	C	A	rs1222	0.01044	-2.56842	-0.0244	0.0095
22	29186531	G	T	rs5762797	0.02531	-2.22892	-0.0185	0.0083
22	29187380	G	T	rs5762799	0.02531	2.22892	0.0185	0.0083
22	29190471	C	T	rs2267131	0.01076	-2.55789	-0.0243	0.0095
22	29191879	C	T	rs2097461	0.04277	-2.02899	-0.014	0.0069
22	29192670	C	T	rs2239815	0.03462	-2.11594	-0.0146	0.0069
22	29196494	C	T	rs5762809	0.009826	2.58947	0.0246	0.0095
22	29196757	G	C	rs2269577	0.04131	2.04348	0.0141	0.0069
22	29196843	G	C	rs2269578	0.01044	2.56842	0.0244	0.0095
22	29198151	G	T	rs3788409	0.04131	-2.04348	-0.0141	0.0069
22	29199258	C	A	rs6005892	0.03588	2.10145	0.0145	0.0069
22	29200117	C	T	rs5762812	0.01076	-2.55789	-0.0243	0.0095
22	29203314	C	T	rs5762813	0.01038	2.55422	0.0212	0.0083
22	29203964	G	A	rs5762814	0.01044	2.56842	0.0244	0.0095
22	29204608	G	A	rs5752802	0.01109	-2.54737	-0.0242	0.0095
22	29205004	G	A	rs5752803	0.01109	2.54737	0.0242	0.0095
22	29205076	G	A	rs5762815	0.01695	-2.3913	-0.0165	0.0069
22	29206209	C	T	rs5762816	0.01076	-2.55789	-0.0243	0.0095
22	29207296	G	A	rs5762817	0.009531	2.6	0.0247	0.0095
22	29207492	C	T	rs5752804	0.02223	-2.28986	-0.0158	0.0069
22	29207915	G	A	rs5997408	0.02059	2.31884	0.016	0.0069
22	29208179	G	A	rs113400109	0.0442	-2.00926	-0.0434	0.0216
22	29208975	G	A	rs16987024	0.01109	-2.54737	-0.0242	0.0095
22	29211435	C	T	rs5762818	0.01076	2.55789	0.0243	0.0095
22	29211577	C	A	rs74901414	0.07907	1.75685	0.0513	0.0292
22	29212198	C	T	rs71327317	0.01076	2.55789	0.0243	0.0095
22	29213011	G	A	rs7287806	0.01834	2.36232	0.0163	0.0069
22	29213034	G	A	rs28458474	0.01109	-2.54737	-0.0242	0.0095
22	29213054	T	A	rs133441	0.02584	-2.24	-0.0168	0.0075
22	29214606	G	C	rs2301428	0.01906	2.33654	0.0243	0.0104
22	29215542	G	A	rs763073	0.01834	2.36232	0.0163	0.0069
22	29215703	G	A	rs16987027	0.01076	2.55789	0.0243	0.0095
22	29215803	G	A	rs66471734	0.01143	2.53684	0.0241	0.0095
22	29216161	G	A	rs129587	0.03047	-2.16	-0.0324	0.015
22	29216585	C	T	rs35017742	0.01177	2.52632	0.024	0.0095
22	29216603	G	A	rs35259224	0.02223	2.28986	0.0158	0.0069
22	29216776	G	A	rs5762819	0.01213	2.51579	0.0239	0.0095
22	29216813	C	T	rs5762820	0.01213	2.51579	0.0239	0.0095
22	29219472	G	A	rs5762821	0.01249	2.50526	0.0238	0.0095
22	29219601	G	A	rs5762822	0.01249	-2.50526	-0.0238	0.0095
22	29220483	G	T	rs5752806	0.01249	2.50526	0.0238	0.0095
22	29220758	G	C	rs5762823	0.01287	-2.49474	-0.0237	0.0095
22	29220845	C	A	rs140908905	0.03153	2.14933	0.0806	0.0375
22	29222096	C	T	rs5997409	0.003103	-2.95402	-0.0257	0.0087
22	29222930	C	T	rs5762824	0.0249	2.24638	0.0155	0.0069
22	29223169	G	A	rs5752807	0.0249	-2.24638	-0.0155	0.0069
22	29223298	G	C	rs5752808	0.003469	2.91954	0.0254	0.0087
22	29223642	G	A	rs5762825	0.0249	-2.24638	-0.0155	0.0069
22	29223772	G	A	rs5762826	0.003599	2.90805	0.0253	0.0087
22	29224862	C	T	rs9625588	0.0249	-2.24638	-0.0155	0.0069
22	29225500	G	A	rs5752809	0.02584	2.23188	0.0154	0.0069
22	29225523	G	A	rs5752810	0.003599	2.90805	0.0253	0.0087
22	29225592	G	C	rs5752811	0.01325	-2.48421	-0.0236	0.0095
22	29225603	T	A	rs5752812	0.02584	2.23188	0.0154	0.0069
22	29226570	G	T	rs5752813	0.02398	-2.26087	-0.0156	0.0069
22	29228130	C	T	rs5762829	0.003343	-2.93103	-0.0255	0.0087
22	29228484	G	C	rs8137969	0.02584	2.23188	0.0154	0.0069
22	29230657	T	A	rs5752814	0.003221	2.94253	0.0256	0.0087
22	29230733	C	A	rs5752815	0.00267	3	0.0261	0.0087
22	29230754	G	A	rs5762835	0.00267	-3	-0.0261	0.0087
22	29230791	G	A	rs2157374	0.02001	-2.32308	-0.0151	0.0065
22	29231198	G	A	rs5762838	0.003221	2.94253	0.0256	0.0087
22	29231383	G	A	rs75568974	0.0132	2.48325	0.0519	0.0209
22	29231447	C	T	rs5762839	0.003343	2.93103	0.0255	0.0087
22	29232564	G	A	rs9625591	0.003343	-2.93103	-0.0255	0.0087
22	29233262	C	T	rs6005915	0.003254	-2.96104	-0.0228	0.0077
22	29233342	C	T	rs6005916	0.02784	-2.2029	-0.0152	0.0069
22	29233486	G	A	rs6005917	0.003343	-2.93103	-0.0255	0.0087
22	29234537	G	A	rs2881634	0.01143	-2.53684	-0.0241	0.0095
22	29235973	G	A	rs5752816	0.01213	2.51579	0.0239	0.0095
22	29236308	G	A	rs5762848	0.003469	-2.91954	-0.0254	0.0087
22	29236402	C	T	rs76205571	0.04863	1.96923	0.0384	0.0195
22	29237824	C	T	rs12170231	0.003469	2.91954	0.0254	0.0087
22	29237958	G	C	rs60468718	0.02768	-2.21212	-0.0219	0.0099
22	29238913	C	T	rs9625595	0.003469	2.91954	0.0254	0.0087
22	29239157	G	A	rs7287124	0.002965	-2.98667	-0.0224	0.0075
22	29239250	C	T	rs12628211	0.002965	-2.98667	-0.0224	0.0075
22	29239766	C	T	rs10427628	0.0027	-2.9878	-0.0245	0.0082
22	29242473	C	T	rs5762852	0.003734	-2.89655	-0.0252	0.0087
22	29242649	G	A	rs118030837	0.05105	-1.94898	-0.0382	0.0196
22	29244395	C	T	rs9625600	0.003469	-2.91954	-0.0254	0.0087
22	29245231	G	T	rs5762853	0.003095	-2.97333	-0.0223	0.0075
22	29246278	C	T	rs5762854	0.03107	-2.15942	-0.0149	0.0069
22	29246605	T	A	rs5762855	0.003469	-2.91954	-0.0254	0.0087
22	29247097	G	A	rs5762857	0.01249	-2.50526	-0.0238	0.0095
22	29249002	G	A	rs5762858	0.0027	-2.9878	-0.0245	0.0082
22	29250505	G	T	rs5762861	0.01087	-2.53165	-0.02	0.0079
22	29252732	G	A	rs5762862	0.01212	2.49367	0.0197	0.0079
22	29253335	C	A	rs5762863	0.00383	-2.90667	-0.0218	0.0075
22	29253364	C	T	rs5762864	0.00383	-2.90667	-0.0218	0.0075
22	29255655	G	A	rs5762867	0.003672	-2.92	-0.0219	0.0075
22	29255884	G	A	rs6005927	0.002491	-3.04	-0.0228	0.0075
22	29256093	T	A	rs34206997	0.01044	2.56842	0.0244	0.0095
22	29256258	C	T	rs6005928	0.03488	-2.11429	-0.0148	0.007
22	29256307	C	T	rs111347513	0.003372	-2.94667	-0.0221	0.0075
22	29256699	G	A	rs112465512	0.03136	-2.15714	-0.0453	0.021
22	29257147	G	A	rs10222249	0.007779	-2.64557	-0.0209	0.0079
22	29258140	T	A	rs9625612	0.0101	2.57609	0.0237	0.0092
22	29258509	G	C	rs13058460	0.06136	-1.88158	-0.0143	0.0076
22	29258551	G	T	rs10154819	0.06878	-1.83117	-0.0141	0.0077
22	29259102	T	A	rs13053879	0.007923	2.66316	0.0253	0.0095
22	29264953	C	T	rs2347448	0.007443	2.68421	0.0255	0.0095
22	29266025	G	A	rs5752822	0.0184	-2.3494	-0.0195	0.0083
22	29267093	G	C	rs133446	0.08088	1.74394	0.0647	0.0371
22	29268827	C	T	rs2015500	0.099	1.65217	0.0114	0.0069
22	29269658	G	C	rs5762874	0.08982	-1.7	-0.0119	0.007
22	29269692	G	A	rs8141529	0.09952	-1.65278	-0.0119	0.0072
22	29269808	G	A	rs5752826	0.08715	-1.71429	-0.012	0.007
22	29269991	G	A	rs6519766	0.08715	1.71429	0.012	0.007
22	29271088	G	T	rs73170679	0.007213	2.69474	0.0256	0.0095
22	29271638	G	C	rs8142067	0.09684	-1.66176	-0.0113	0.0068
22	29272328	T	A	rs9625619	0.09043	1.69565	0.0117	0.0069
22	29273966	G	A	rs13058031	0.007869	2.66667	0.0256	0.0096
22	29276436	C	T	rs143632608	0.04005	2.05607	0.066	0.0321
22	29276747	G	A	rs5997412	0.08715	1.71429	0.012	0.007
22	29277153	G	A	rs117658656	0.01361	2.46591	0.0434	0.0176
22	29277555	G	A	rs5762877	0.07195	1.80556	0.013	0.0072
22	29278063	C	T	rs73170682	0.0007798	3.35795	0.0591	0.0176
22	29279991	C	T	rs1065497	0.07876	1.76389	0.0127	0.0072
22	29281426	C	A	rs75064738	0.003413	-2.93333	-0.0748	0.0255
22	29281710	G	A	rs7287918	0.09107	1.69118	0.0115	0.0068
22	29282679	G	A	rs715531	0.07995	-1.75362	-0.0121	0.0069
22	29283518	G	A	rs1318026	0.08455	-1.72857	-0.0121	0.007
22	29283757	C	T	rs1318025	0.08715	1.71429	0.012	0.007
22	29284985	G	C	rs183977884	0.04133	-2.04051	-0.0957	0.0469
22	29285148	C	T	rs35814864	0.006561	-2.72632	-0.0259	0.0095
22	29286180	C	T	rs5762879	0.02189	2.28571	0.0192	0.0084
22	29286405	G	A	rs35050306	0.006772	2.71579	0.0258	0.0095
22	29287730	C	T	rs2064261	0.08715	1.71429	0.012	0.007
22	29287816	G	T	rs5762880	0.08715	-1.71429	-0.012	0.007
22	29289250	C	T	rs6005936	0.08982	-1.7	-0.0119	0.007
22	29289346	C	A	rs5762881	0.08715	1.71429	0.012	0.007
22	29290680	C	A	rs5762882	0.09043	1.69565	0.0117	0.0069
22	29290981	C	T	rs9620841	0.08455	1.72857	0.0121	0.007
22	29291890	T	A	rs184359785	0.04028	-2.05117	-0.0962	0.0469
22	29292135	C	T	rs8137262	0.08115	1.75	0.0126	0.0072
22	29293162	G	C	rs59224170	0.007213	2.69474	0.0256	0.0095
22	29293369	C	T	rs59203761	0.007213	2.69474	0.0256	0.0095
22	29295898	C	T	rs132528	0.09255	-1.68571	-0.0118	0.007
22	29296652	G	A	rs132529	0.08455	1.72857	0.0121	0.007
22	29297365	C	T	rs132531	0.09684	-1.66176	-0.0113	0.0068
22	29299571	G	A	rs132533	0.08982	1.7	0.0119	0.007
22	29300306	C	T	rs16986825	0.005514	2.77528	0.0247	0.0089
22	29304800	G	T	rs140689000	0.03374	2.12258	0.0987	0.0465
22	29305061	G	T	rs7364229	0.07232	1.7875	0.0143	0.008
22	29308106	C	T	rs139016817	0.00466	2.82977	0.3973	0.1404
22	29308414	C	T	rs916332	0.005907	2.75281	0.0245	0.0089
22	29311271	G	A	rs739196	0.006544	2.7191	0.0242	0.0089
22	29312578	C	T	rs16986838	0.007745	2.66292	0.0237	0.0089
22	29314899	C	T	rs469992	0.08771	1.71014	0.0118	0.0069
22	29317559	G	C	rs132548	0.0311	2.16438	0.0158	0.0073
22	29318724	C	T	rs132549	0.03195	-2.14062	-0.0137	0.0064
22	29327347	G	A	rs71327329	0.002594	-3.02105	-0.0287	0.0095
22	29331930	C	T	rs117733896	0.03194	2.14329	0.0703	0.0328
22	29335862	G	A	rs75674612	0.01609	-2.40984	-0.0441	0.0183
22	29336182	G	A	rs140565287	0.07409	1.78437	0.0662	0.0371
22	29338656	G	C	rs28360615	0.001767	3.125	0.0275	0.0088
22	29342963	G	A	rs17517292	0.004961	-2.81275	-0.0706	0.0251
22	29343188	G	C	rs16986861	0.001493	3.17241	0.0276	0.0087
22	29347215	G	T	rs34578331	0.001767	3.125	0.0275	0.0088
22	29349306	C	T	rs13056243	0.001891	3.10345	0.027	0.0087

## Sheet: InsPIREIsletseQTLsChr22
gene_id	gene_symbol	variant_id	rsnum	chr	pos	ref	alt	tss_distance	pval_nominal	slope	slope_se
ENSG00000223704.1	ENSG00000223704.1	22:28196910	rs34343183	22	28196910	G	A	942313	0.871657	0.00785955	0.048618
ENSG00000223704.1	ENSG00000223704.1	22:28197126	rs9613530	22	28197126	G	A	942529	0.895618	-0.0126108	0.096057
ENSG00000223704.1	ENSG00000223704.1	22:28198191	rs45540534	22	28198191	T	G	943594	0.734017	-0.0307732	0.090501
ENSG00000223704.1	ENSG00000223704.1	22:28199417	rs3788407	22	28199417	T	G	944820	0.747059	0.0135085	0.041855
ENSG00000223704.1	ENSG00000223704.1	22:28200176	rs5752639	22	28200176	A	G	945579	0.848393	0.0073416	0.038378
ENSG00000223704.1	ENSG00000223704.1	22:28201518	rs117830237	22	28201518	G	A	946921	0.731124	-0.0312783	0.090958
ENSG00000223704.1	ENSG00000223704.1	22:28201526	rs1859136	22	28201526	A	G	946929	0.809219	0.00933331	0.038632
ENSG00000223704.1	ENSG00000223704.1	22:28202319	rs73164491	22	28202319	C	G	947722	0.28283	0.0456704	0.042465
ENSG00000223704.1	ENSG00000223704.1	22:28203750	rs5752640	22	28203750	G	A	949153	0.721861	0.0134454	0.037744
ENSG00000223704.1	ENSG00000223704.1	22:28204797	rs11704546	22	28204797	T	C	950200	0.716116	0.0145987	0.040115
ENSG00000223704.1	ENSG00000223704.1	22:28205554	rs142932868	22	28205554	T	C	950957	0.372624	0.119188	0.133529
ENSG00000223704.1	ENSG00000223704.1	22:28206194	rs6005631	22	28206194	A	G	951597	0.944412	-0.00296322	0.042471
ENSG00000223704.1	ENSG00000223704.1	22:28206400	rs73164492	22	28206400	C	A	951803	0.732894	-0.0158054	0.046279
ENSG00000223704.1	ENSG00000223704.1	22:28206912	rs11705555	22	28206912	A	C	952315	0.620145	-0.0222672	0.04489
ENSG00000223704.1	ENSG00000223704.1	22:28206959	rs13057169	22	28206959	C	T	952362	0.721484	-0.0164707	0.046171
ENSG00000223704.1	ENSG00000223704.1	22:28207139	rs5997307	22	28207139	T	C	952542	0.871622	-0.00684525	0.042332
ENSG00000223704.1	ENSG00000223704.1	22:28207630	rs11703195	22	28207630	G	T	953033	0.671065	-0.0192306	0.045247
ENSG00000223704.1	ENSG00000223704.1	22:28208236	rs111528605	22	28208236	G	A	953639	0.0198257	-0.277136	0.11847
ENSG00000223704.1	ENSG00000223704.1	22:28208453	rs112920192	22	28208453	G	C	953856	0.396744	0.0948626	0.111815
ENSG00000223704.1	ENSG00000223704.1	22:28208528	rs11704137	22	28208528	C	G	953931	0.644838	-0.0209033	0.045313
ENSG00000223704.1	ENSG00000223704.1	22:28208729	rs11704274	22	28208729	A	G	954132	0.668063	-0.0194428	0.045307
ENSG00000223704.1	ENSG00000223704.1	22:28208794	rs11704207	22	28208794	C	T	954197	0.572123	0.0274309	0.048515
ENSG00000223704.1	ENSG00000223704.1	22:28209013	rs74426467	22	28209013	T	C	954416	0.306108	0.115317	0.11253
ENSG00000223704.1	ENSG00000223704.1	22:28209158	rs6005633	22	28209158	C	A	954561	0.394858	0.0952249	0.111795
ENSG00000223704.1	ENSG00000223704.1	22:28209666	rs73164496	22	28209666	T	A	955069	0.805637	-0.0113645	0.046155
ENSG00000223704.1	ENSG00000223704.1	22:28209867	rs117447690	22	28209867	G	A	955270	0.7489	0.0465418	0.145299
ENSG00000223704.1	ENSG00000223704.1	22:28210254	rs112025797	22	28210254	G	A	955657	0.740485	-0.0153745	0.046386
ENSG00000223704.1	ENSG00000223704.1	22:28210354	rs6005634	22	28210354	G	A	955757	0.989771	0.000554239	0.043203
ENSG00000223704.1	ENSG00000223704.1	22:28210864	rs13057405	22	28210864	A	G	956267	0.711473	0.0179606	0.048523
ENSG00000223704.1	ENSG00000223704.1	22:28211219	rs187502932	22	28211219	G	A	956622	0.445754	0.0989309	0.129611
ENSG00000223704.1	ENSG00000223704.1	22:28211422	rs146354449	22	28211422	G	A	956825	0.4551	0.0968904	0.129587
ENSG00000223704.1	ENSG00000223704.1	22:28212299	rs115905469	22	28212299	G	A	957702	0.241402	0.128424	0.109457
ENSG00000223704.1	ENSG00000223704.1	22:28213044	rs13058508	22	28213044	C	T	958447	0.948993	-0.00270882	0.042317
ENSG00000223704.1	ENSG00000223704.1	22:28213288	rs117855993	22	28213288	G	A	958691	0.304698	0.115106	0.111996
ENSG00000223704.1	ENSG00000223704.1	22:28213426	rs78862050	22	28213426	C	T	958829	0.0169713	-0.285884	0.119235
ENSG00000223704.1	ENSG00000223704.1	22:28213797	rs190275000	22	28213797	T	A	959200	0.755163	0.0453282	0.145255
ENSG00000223704.1	ENSG00000223704.1	22:28213866	rs6005638	22	28213866	C	T	959269	0.87793	-0.00648429	0.042189
ENSG00000223704.1	ENSG00000223704.1	22:28213989	rs6005639	22	28213989	A	G	959392	0.318957	-0.0727654	0.07292
ENSG00000223704.1	ENSG00000223704.1	22:28214101	rs34488047	22	28214101	A	T	959504	0.147578	0.173881	0.119833
ENSG00000223704.1	ENSG00000223704.1	22:28214686	rs16985573	22	28214686	C	T	960089	0.320635	-0.0723447	0.07275
ENSG00000223704.1	ENSG00000223704.1	22:28215243	rs150648232	22	28215243	A	T	960646	0.0166476	-0.286468	0.119123
ENSG00000223704.1	ENSG00000223704.1	22:28215389	rs5752642	22	28215389	C	T	960792	0.697965	-0.0168053	0.043273
ENSG00000223704.1	ENSG00000223704.1	22:28215419	rs76078225	22	28215419	A	T	960822	0.82574	0.021647	0.098254
ENSG00000223704.1	ENSG00000223704.1	22:28215600	rs73432770	22	28215600	C	A	961003	0.290388	-0.0772038	0.072922
ENSG00000223704.1	ENSG00000223704.1	22:28217319	rs112893738	22	28217319	T	C	962722	0.323978	-0.061858	0.062637
ENSG00000223704.1	ENSG00000223704.1	22:28218296	rs118140320	22	28218296	C	A	963699	0.904947	0.0104684	0.087607
ENSG00000223704.1	ENSG00000223704.1	22:28233333	rs55732972	22	28233333	A	G	978736	0.102605	-0.136575	0.08347
ENSG00000223704.1	ENSG00000223704.1	22:28233386	rs5762373	22	28233386	A	G	978789	0.768058	0.0198162	0.067146
ENSG00000169184.5	ENSG00000169184.5	22:28196910	rs34343183	22	28196910	G	A	-576	0.274463	-0.0492954	0.045044
ENSG00000169184.5	ENSG00000169184.5	22:28197126	rs9613530	22	28197126	G	A	-360	0.53054	0.0559238	0.089087
ENSG00000169184.5	ENSG00000169184.5	22:28198191	rs45540534	22	28198191	T	G	705	0.547765	0.0505072	0.083949
ENSG00000169184.5	ENSG00000169184.5	22:28199417	rs3788407	22	28199417	T	G	1931	0.536944	-0.0239921	0.038823
ENSG00000169184.5	ENSG00000169184.5	22:28200176	rs5752639	22	28200176	A	G	2690	0.824712	-0.00789263	0.03561
ENSG00000169184.5	ENSG00000169184.5	22:28201518	rs117830237	22	28201518	G	A	4032	0.51455	0.0550373	0.084366
ENSG00000169184.5	ENSG00000169184.5	22:28201526	rs1859136	22	28201526	A	G	4040	0.797048	-0.00922479	0.035846
ENSG00000169184.5	ENSG00000169184.5	22:28202319	rs73164491	22	28202319	C	G	4833	0.482962	0.0276936	0.039437
ENSG00000169184.5	ENSG00000169184.5	22:28203750	rs5752640	22	28203750	G	A	6264	0.88628	0.00501258	0.035027
ENSG00000169184.5	ENSG00000169184.5	22:28204797	rs11704546	22	28204797	T	C	7311	0.753763	0.0116848	0.037224
ENSG00000169184.5	ENSG00000169184.5	22:28205554	rs142932868	22	28205554	T	C	8068	0.970233	0.0046312	0.124028
ENSG00000169184.5	ENSG00000169184.5	22:28206194	rs6005631	22	28206194	A	G	8708	0.417833	-0.0319351	0.039375
ENSG00000169184.5	ENSG00000169184.5	22:28206400	rs73164492	22	28206400	C	A	8914	0.267207	-0.0476447	0.04288
ENSG00000169184.5	ENSG00000169184.5	22:28206912	rs11705555	22	28206912	A	C	9426	0.169732	-0.0571772	0.041565
ENSG00000169184.5	ENSG00000169184.5	22:28206959	rs13057169	22	28206959	C	T	9473	0.255703	-0.0486923	0.042777
ENSG00000169184.5	ENSG00000169184.5	22:28207139	rs5997307	22	28207139	T	C	9653	0.367067	-0.0354346	0.03924
ENSG00000169184.5	ENSG00000169184.5	22:28207630	rs11703195	22	28207630	G	T	10144	0.214808	-0.0520738	0.041911
ENSG00000169184.5	ENSG00000169184.5	22:28208236	rs111528605	22	28208236	G	A	10750	0.983022	-0.00235729	0.110702
ENSG00000169184.5	ENSG00000169184.5	22:28208453	rs112920192	22	28208453	G	C	10967	0.343237	0.0984329	0.103729
ENSG00000169184.5	ENSG00000169184.5	22:28208528	rs11704137	22	28208528	C	G	11042	0.217652	-0.0518307	0.041975
ENSG00000169184.5	ENSG00000169184.5	22:28208729	rs11704274	22	28208729	A	G	11243	0.221782	-0.0513602	0.041969
ENSG00000169184.5	ENSG00000169184.5	22:28208794	rs11704207	22	28208794	C	T	11308	0.249948	-0.0518012	0.044959
ENSG00000169184.5	ENSG00000169184.5	22:28209013	rs74426467	22	28209013	T	C	11527	0.301056	0.108125	0.104413
ENSG00000169184.5	ENSG00000169184.5	22:28209158	rs6005633	22	28209158	C	A	11672	0.357931	0.0954623	0.103718
ENSG00000169184.5	ENSG00000169184.5	22:28209666	rs73164496	22	28209666	T	A	12180	0.284335	-0.0458504	0.042766
ENSG00000169184.5	ENSG00000169184.5	22:28209867	rs117447690	22	28209867	G	A	12381	0.720369	-0.0482953	0.134818
ENSG00000169184.5	ENSG00000169184.5	22:28210254	rs112025797	22	28210254	G	A	12768	0.27524	-0.0469619	0.042981
ENSG00000169184.5	ENSG00000169184.5	22:28210354	rs6005634	22	28210354	G	A	12868	0.444697	-0.030647	0.040058
ENSG00000169184.5	ENSG00000169184.5	22:28210864	rs13057405	22	28210864	A	G	13378	0.274347	-0.0492181	0.044962
ENSG00000169184.5	ENSG00000169184.5	22:28211219	rs187502932	22	28211219	G	A	13733	0.876803	0.0186697	0.120352
ENSG00000169184.5	ENSG00000169184.5	22:28211422	rs146354449	22	28211422	G	A	13936	0.87096	0.0195585	0.120326
ENSG00000169184.5	ENSG00000169184.5	22:28212299	rs115905469	22	28212299	G	A	14813	0.377372	0.089828	0.101643
ENSG00000169184.5	ENSG00000169184.5	22:28213044	rs13058508	22	28213044	C	T	15558	0.404767	-0.0327201	0.039231
ENSG00000169184.5	ENSG00000169184.5	22:28213288	rs117855993	22	28213288	G	A	15802	0.398216	0.0879293	0.103967
ENSG00000169184.5	ENSG00000169184.5	22:28213426	rs78862050	22	28213426	C	T	15940	0.953231	0.0065411	0.111456
ENSG00000169184.5	ENSG00000169184.5	22:28213797	rs190275000	22	28213797	T	A	16311	0.712645	-0.0496747	0.134775
ENSG00000169184.5	ENSG00000169184.5	22:28213866	rs6005638	22	28213866	C	T	16380	0.388863	-0.0337389	0.039111
ENSG00000169184.5	ENSG00000169184.5	22:28213989	rs6005639	22	28213989	A	G	16503	0.785262	0.0184704	0.067742
ENSG00000169184.5	ENSG00000169184.5	22:28214101	rs34488047	22	28214101	A	T	16615	0.667093	-0.0479835	0.111468
ENSG00000169184.5	ENSG00000169184.5	22:28214686	rs16985573	22	28214686	C	T	17200	0.810078	0.0162537	0.067586
ENSG00000169184.5	ENSG00000169184.5	22:28215243	rs150648232	22	28215243	A	T	17757	0.934166	0.00920444	0.111356
ENSG00000169184.5	ENSG00000169184.5	22:28215389	rs5752642	22	28215389	C	T	17903	0.265454	-0.0447152	0.040096
ENSG00000169184.5	ENSG00000169184.5	22:28215419	rs76078225	22	28215419	A	T	17933	0.825412	0.0201245	0.091169
ENSG00000169184.5	ENSG00000169184.5	22:28215600	rs73432770	22	28215600	C	A	18114	0.845775	0.0131887	0.067759
ENSG00000169184.5	ENSG00000169184.5	22:28217319	rs112893738	22	28217319	T	C	19833	0.584857	-0.0318057	0.058171
ENSG00000169184.5	ENSG00000169184.5	22:28218296	rs118140320	22	28218296	C	A	20810	0.912255	-0.00896364	0.081291
ENSG00000169184.5	ENSG00000169184.5	22:28233333	rs55732972	22	28233333	A	G	35847	0.145087	-0.113162	0.077506
ENSG00000169184.5	ENSG00000169184.5	22:28233386	rs5762373	22	28233386	A	G	35900	0.402222	-0.0522054	0.062255
ENSG00000169184.5	ENSG00000169184.5	22:28256019	rs12160891	22	28256019	A	G	58533	0.334773	-0.0532517	0.055141
ENSG00000169184.5	ENSG00000169184.5	22:28257368	rs73166732	22	28257368	C	A	59882	0.314541	-0.0556294	0.05524
ENSG00000169184.5	ENSG00000169184.5	22:28257917	rs9620742	22	28257917	C	A	60431	0.842071	0.0190984	0.09579
ENSG00000169184.5	ENSG00000169184.5	22:28258700	rs2267121	22	28258700	G	T	61214	0.979602	-0.000883262	0.034524
ENSG00000169184.5	ENSG00000169184.5	22:28258708	rs9620744	22	28258708	T	C	61222	0.911273	0.0101204	0.090761
ENSG00000169184.5	ENSG00000169184.5	22:28259620	rs9625345	22	28259620	C	G	62134	0.911179	0.0101308	0.090758
ENSG00000169184.5	ENSG00000169184.5	22:28260666	rs2143181	22	28260666	C	T	63180	0.111563	0.0791623	0.049637
ENSG00000169184.5	ENSG00000169184.5	22:28260721	rs114623047	22	28260721	T	A	63235	0.911062	0.0101436	0.090753
ENSG00000169184.5	ENSG00000169184.5	22:28261113	rs71325264	22	28261113	T	C	63627	0.526707	0.0482852	0.076206
ENSG00000169184.5	ENSG00000169184.5	22:28261630	rs714743	22	28261630	G	A	64144	0.32776	-0.0540587	0.055169
ENSG00000169184.5	ENSG00000169184.5	22:28262401	rs9306449	22	28262401	G	A	64915	0.841638	0.0191468	0.095766
ENSG00000169184.5	ENSG00000169184.5	22:28263352	rs9625346	22	28263352	A	G	65866	0.841542	0.0191574	0.095761
ENSG00000169184.5	ENSG00000169184.5	22:28263421	rs9306450	22	28263421	T	A	65935	0.841529	0.019159	0.095761
ENSG00000169184.5	ENSG00000169184.5	22:28263608	rs12168796	22	28263608	G	T	66122	0.841523	0.0191594	0.095759
ENSG00000169184.5	ENSG00000169184.5	22:28263972	rs73166733	22	28263972	G	A	66486	0.315553	-0.0972796	0.096802
ENSG00000169184.5	ENSG00000169184.5	22:28264081	rs5752651	22	28264081	C	T	66595	0.330522	-0.0537364	0.055155
ENSG00000169184.5	ENSG00000169184.5	22:28264377	rs10483138	22	28264377	A	C	66891	0.84144	0.0191688	0.095755
ENSG00000169184.5	ENSG00000169184.5	22:28264974	rs10483139	22	28264974	G	A	67488	0.979786	0.00246326	0.097157
ENSG00000169184.5	ENSG00000169184.5	22:28265700	rs9625347	22	28265700	T	G	68214	0.841305	0.0191839	0.095748
ENSG00000169184.5	ENSG00000169184.5	22:28265875	rs9625348	22	28265875	G	A	68389	0.841289	0.0191858	0.095748
ENSG00000169184.5	ENSG00000169184.5	22:28266172	rs73166735	22	28266172	T	C	68686	0.244074	-0.102904	0.088206
ENSG00000169184.5	ENSG00000169184.5	22:28266515	rs17479727	22	28266515	G	A	69029	0.221963	0.117547	0.096091
ENSG00000169184.5	ENSG00000169184.5	22:28267355	rs9620745	22	28267355	A	G	69869	0.910336	0.0102232	0.090721
ENSG00000169184.5	ENSG00000169184.5	22:28267843	rs9620746	22	28267843	A	G	70357	0.841081	0.0192091	0.095737
ENSG00000169184.5	ENSG00000169184.5	22:28267880	rs9620747	22	28267880	C	G	70394	0.914853	0.00967317	0.090413
ENSG00000169184.5	ENSG00000169184.5	22:28268108	rs34844050	22	28268108	G	A	70622	0.560922	0.0343856	0.059085
ENSG00000169184.5	ENSG00000169184.5	22:28268292	rs5997318	22	28268292	G	A	70806	0.330791	-0.0536876	0.055135
ENSG00000169184.5	ENSG00000169184.5	22:28269507	rs9625349	22	28269507	T	A	72021	0.910115	0.0102474	0.090711
ENSG00000169184.5	ENSG00000169184.5	22:28269546	rs9625350	22	28269546	T	C	72060	0.946913	0.00618451	0.092823
ENSG00000169184.5	ENSG00000169184.5	22:28270119	rs12170737	22	28270119	A	G	72633	0.910037	0.010256	0.090709
ENSG00000169184.5	ENSG00000169184.5	22:28270372	rs5997320	22	28270372	T	G	72886	0.801379	-0.0102865	0.040862
ENSG00000169184.5	ENSG00000169184.5	22:28271627	rs75204053	22	28271627	C	T	74141	0.909931	0.0102676	0.090704
ENSG00000169184.5	ENSG00000169184.5	22:28272295	rs77759187	22	28272295	T	G	74809	0.909882	0.0102729	0.090701
ENSG00000169184.5	ENSG00000169184.5	22:28272328	rs5762393	22	28272328	G	A	74842	0.921533	-0.003376	0.034251
ENSG00000169184.5	ENSG00000169184.5	22:28272410	rs9625351	22	28272410	G	A	74924	0.909878	0.0102733	0.090701
ENSG00000169184.5	ENSG00000169184.5	22:28272849	rs8142319	22	28272849	T	A	75363	0.909846	0.0102768	0.090699
ENSG00000169184.5	ENSG00000169184.5	22:28273288	rs8142920	22	28273288	T	C	75802	0.909814	0.0102804	0.090699
ENSG00000169184.5	ENSG00000169184.5	22:28273339	rs1000112	22	28273339	G	C	75853	0.543142	0.0358131	0.058845
ENSG00000169184.5	ENSG00000169184.5	22:28275378	rs9625352	22	28275378	T	C	77892	0.9097	0.0102929	0.090694
ENSG00000169184.5	ENSG00000169184.5	22:28275783	rs75710324	22	28275783	A	G	78297	0.909695	0.0102935	0.090694
ENSG00000169184.5	ENSG00000169184.5	22:28276348	rs16985666	22	28276348	T	C	78862	0.909676	0.0102955	0.090692
ENSG00000169184.5	ENSG00000169184.5	22:28276431	rs12170294	22	28276431	A	G	78945	0.909677	0.0102954	0.090693
ENSG00000169184.5	ENSG00000169184.5	22:28277044	rs8140760	22	28277044	C	A	79558	0.909674	0.0102956	0.090691
ENSG00000169184.5	ENSG00000169184.5	22:28279536	rs74965312	22	28279536	C	T	82050	0.978276	0.00264551	0.09709
ENSG00000169184.5	ENSG00000169184.5	22:28279594	rs926467	22	28279594	C	T	82108	0.524322	0.0329881	0.051764
ENSG00000169184.5	ENSG00000169184.5	22:28279688	rs17480137	22	28279688	G	C	82202	0.978271	0.00264612	0.097091
ENSG00000169184.5	ENSG00000169184.5	22:28280433	rs12330032	22	28280433	C	G	82947	0.840451	0.0192793	0.095702
ENSG00000169184.5	ENSG00000169184.5	22:28282037	rs113884612	22	28282037	G	T	84551	0.978224	0.00265189	0.097092
ENSG00000169184.5	ENSG00000169184.5	22:28282158	rs11090518	22	28282158	G	T	84672	0.840456	0.0192788	0.095703
ENSG00000169184.5	ENSG00000169184.5	22:28282660	rs926468	22	28282660	C	T	85174	0.840455	0.0192789	0.095702
ENSG00000169184.5	ENSG00000169184.5	22:28283195	rs17480313	22	28283195	G	T	85709	0.978213	0.00265314	0.097089
ENSG00000169184.5	ENSG00000169184.5	22:28283651	rs117363361	22	28283651	C	T	86165	0.47647	-0.074119	0.104
ENSG00000169184.5	ENSG00000169184.5	22:28283877	rs182477322	22	28283877	A	G	86391	0.347651	-0.177061	0.188304
ENSG00000169184.5	ENSG00000169184.5	22:28284061	rs2267123	22	28284061	A	T	86575	0.82117	-0.00959222	0.042407
ENSG00000169184.5	ENSG00000169184.5	22:28284424	rs73166740	22	28284424	G	A	86938	0.317818	-0.0967492	0.096726
ENSG00000169184.5	ENSG00000169184.5	22:28284485	rs17480369	22	28284485	T	C	86999	0.551941	0.0350641	0.058894
ENSG00000169184.5	ENSG00000169184.5	22:28286024	rs17389267	22	28286024	C	T	88538	0.551939	0.0350664	0.058898
ENSG00000169184.5	ENSG00000169184.5	22:28287078	rs142975238	22	28287078	C	T	89592	0.873339	0.019175	0.120201
ENSG00000169184.5	ENSG00000169184.5	22:28287465	rs2267124	22	28287465	A	G	89979	0.949466	-0.0021484	0.033877
ENSG00000169184.5	ENSG00000169184.5	22:28288136	rs1016495	22	28288136	T	C	90650	0.373247	-0.0389652	0.043711
ENSG00000169184.5	ENSG00000169184.5	22:28288161	rs2267125	22	28288161	C	T	90675	0.413487	-0.0455928	0.055693
ENSG00000169184.5	ENSG00000169184.5	22:28288487	rs5762395	22	28288487	G	A	91001	0.849841	-0.00805726	0.04253
ENSG00000169184.5	ENSG00000169184.5	22:28288512	rs5762396	22	28288512	G	C	91026	0.849841	-0.00805726	0.04253
ENSG00000169184.5	ENSG00000169184.5	22:28288532	rs17480516	22	28288532	G	A	91046	0.261011	-0.0639187	0.056784
ENSG00000169184.5	ENSG00000169184.5	22:28289378	rs9625355	22	28289378	C	T	91892	0.462334	0.0400502	0.054435
ENSG00000169184.5	ENSG00000169184.5	22:28289504	rs28529300	22	28289504	C	G	92018	0.373137	-0.0389766	0.043713
ENSG00000169184.5	ENSG00000169184.5	22:28290349	rs16985690	22	28290349	C	T	92863	0.978175	0.00265776	0.097089
ENSG00000169184.5	ENSG00000169184.5	22:28292667	rs17480565	22	28292667	G	A	95181	0.978157	0.00265991	0.097087
ENSG00000169184.5	ENSG00000169184.5	22:28293002	rs117280846	22	28293002	A	G	95516	0.876932	0.0152186	0.098209
ENSG00000169184.5	ENSG00000169184.5	22:28293280	rs16985691	22	28293280	C	T	95794	0.84046	0.0192783	0.095703
ENSG00000169184.5	ENSG00000169184.5	22:28293980	rs738451	22	28293980	G	C	96494	0.958719	-0.00175164	0.033819
ENSG00000169184.5	ENSG00000169184.5	22:28294801	rs2267127	22	28294801	T	C	97315	0.297184	-0.0460441	0.044108
ENSG00000169184.5	ENSG00000169184.5	22:28295348	rs112777373	22	28295348	T	C	97862	0.978127	0.0026636	0.097088
ENSG00000169184.5	ENSG00000169184.5	22:28295460	rs145189883	22	28295460	G	A	97974	0.260136	-0.0639368	0.056696
ENSG00000169184.5	ENSG00000169184.5	22:28295747	rs16985697	22	28295747	T	C	98261	0.840464	0.0192778	0.095702
ENSG00000169184.5	ENSG00000169184.5	22:28295877	rs16985700	22	28295877	G	C	98391	0.852444	0.0163369	0.087774
ENSG00000169184.5	ENSG00000169184.5	22:28296640	rs2013115	22	28296640	C	T	99154	0.923548	-0.00387699	0.040374
ENSG00000169184.5	ENSG00000169184.5	22:28297072	rs35568804	22	28297072	C	T	99586	0.47396	0.0522639	0.072918
ENSG00000169184.5	ENSG00000169184.5	22:28297881	rs12170186	22	28297881	A	C	100395	0.909626	0.010301	0.09069
ENSG00000169184.5	ENSG00000169184.5	22:28298336	rs2143180	22	28298336	G	A	100850	0.393254	-0.0469656	0.054951
ENSG00000169184.5	ENSG00000169184.5	22:28299184	rs12166069	22	28299184	A	G	101698	0.840474	0.0192766	0.095703
ENSG00000169184.5	ENSG00000169184.5	22:28299287	rs144061075	22	28299287	G	A	101801	0.772866	0.02988	0.103452
ENSG00000169184.5	ENSG00000169184.5	22:28299477	rs12165684	22	28299477	T	G	101991	0.913607	0.0102652	0.094557
ENSG00000169184.5	ENSG00000169184.5	22:28300490	rs12053760	22	28300490	C	T	103004	0.109425	0.109656	0.068345
ENSG00000169184.5	ENSG00000169184.5	22:28300577	rs9625357	22	28300577	G	A	103091	0.840493	0.0192742	0.095702
ENSG00000169184.5	ENSG00000169184.5	22:28301484	rs1983592	22	28301484	G	A	103998	0.460876	-0.0667824	0.090474
ENSG00000169184.5	ENSG00000169184.5	22:28301743	rs738453	22	28301743	C	T	104257	0.276307	-0.0367898	0.033746
ENSG00000169184.5	ENSG00000169184.5	22:28303075	rs74969317	22	28303075	T	C	105589	0.245894	-0.102397	0.088111
ENSG00000169184.5	ENSG00000169184.5	22:28303976	rs34031771	22	28303976	G	A	106490	0.477371	0.0518617	0.072919
ENSG00000169184.5	ENSG00000169184.5	22:28304052	rs16985704	22	28304052	C	T	106566	0.837642	0.0196381	0.095773
ENSG00000169184.5	ENSG00000169184.5	22:28304371	rs77811229	22	28304371	T	C	106885	0.130309	0.101587	0.067006
ENSG00000169184.5	ENSG00000169184.5	22:28304567	rs59807513	22	28304567	C	T	107081	0.837642	0.0196381	0.095773
ENSG00000169184.5	ENSG00000169184.5	22:28304589	rs16985705	22	28304589	T	G	107103	0.837642	0.0196381	0.095773
ENSG00000169184.5	ENSG00000169184.5	22:28304698	rs58520548	22	28304698	T	C	107212	0.837642	0.0196381	0.095773
ENSG00000169184.5	ENSG00000169184.5	22:28304789	rs16985706	22	28304789	C	T	107303	0.837642	0.0196381	0.095773
ENSG00000169184.5	ENSG00000169184.5	22:28304942	rs35750499	22	28304942	T	C	107456	0.513672	0.0481103	0.073594
ENSG00000169184.5	ENSG00000169184.5	22:28305172	rs16985707	22	28305172	C	T	107686	0.837644	0.0196379	0.095773
ENSG00000169184.5	ENSG00000169184.5	22:28305451	rs116772496	22	28305451	G	A	107965	0.837635	0.0196389	0.095773
ENSG00000169184.5	ENSG00000169184.5	22:28305509	rs738454	22	28305509	A	G	108023	0.255549	-0.0502241	0.044108
ENSG00000169184.5	ENSG00000169184.5	22:28305773	rs28507899	22	28305773	A	G	108287	0.837644	0.0196378	0.095773
ENSG00000169184.5	ENSG00000169184.5	22:28305811	rs71325266	22	28305811	C	T	108325	0.477519	0.0518443	0.072919
ENSG00000169184.5	ENSG00000169184.5	22:28306070	rs1807581	22	28306070	C	T	108584	0.270273	-0.048141	0.043606
ENSG00000169184.5	ENSG00000169184.5	22:28306303	rs5762398	22	28306303	C	T	108817	0.299597	-0.0677775	0.065253
ENSG00000169184.5	ENSG00000169184.5	22:28306607	rs5762399	22	28306607	T	C	109121	0.857335	-0.00723506	0.04022
ENSG00000169184.5	ENSG00000169184.5	22:28308059	rs8136100	22	28308059	G	A	110573	0.0793441	0.263778	0.149949
ENSG00000169184.5	ENSG00000169184.5	22:28308526	rs13055548	22	28308526	T	A	111040	0.477757	0.0518163	0.072919
ENSG00000169184.5	ENSG00000169184.5	22:28308559	rs16985718	22	28308559	C	A	111073	0.841481	0.0191818	0.095845
ENSG00000169184.5	ENSG00000169184.5	22:28308995	rs5762400	22	28308995	G	A	111509	0.777814	-0.0176606	0.062545
ENSG00000169184.5	ENSG00000169184.5	22:28311543	rs17480971	22	28311543	T	C	114057	0.97129	0.00349141	0.096947
ENSG00000169184.5	ENSG00000169184.5	22:28312528	rs35182834	22	28312528	G	A	115042	0.514374	0.0480302	0.073594
ENSG00000169184.5	ENSG00000169184.5	22:28312557	rs5762403	22	28312557	A	T	115071	0.654315	-0.0181258	0.040448
ENSG00000169184.5	ENSG00000169184.5	22:28312564	rs56156048	22	28312564	G	A	115078	0.256849	-0.0500994	0.04412
ENSG00000169184.5	ENSG00000169184.5	22:28313583	rs720621	22	28313583	A	C	116097	0.681294	-0.0138832	0.033779
ENSG00000169184.5	ENSG00000169184.5	22:28313988	rs2345019	22	28313988	A	G	116502	0.412299	-0.0457122	0.055697
ENSG00000169184.5	ENSG00000169184.5	22:28314113	rs7292046	22	28314113	C	A	116627	0.272893	-0.0479	0.043626
ENSG00000169184.5	ENSG00000169184.5	22:28314330	rs5762404	22	28314330	C	G	116844	0.29366	-0.0686207	0.065257
ENSG00000169184.5	ENSG00000169184.5	22:28314545	rs147529859	22	28314545	C	G	117059	0.465498	-0.0760664	0.104123
ENSG00000169184.5	ENSG00000169184.5	22:28314902	rs16986969	22	28314902	C	G	117416	0.0671419	0.125416	0.068315
ENSG00000169184.5	ENSG00000169184.5	22:28315257	rs2235574	22	28315257	G	A	117771	0.217563	0.0937803	0.075933
ENSG00000169184.5	ENSG00000169184.5	22:28315268	rs28372773	22	28315268	C	T	117782	0.404043	-0.0465314	0.055704
ENSG00000169184.5	ENSG00000169184.5	22:28315465	rs16985722	22	28315465	T	C	117979	0.630228	-0.0314802	0.06534
ENSG00000169184.5	ENSG00000169184.5	22:28315971	rs8141993	22	28315971	G	C	118485	0.968242	0.00385846	0.096852
ENSG00000169184.5	ENSG00000169184.5	22:28316173	rs2267128	22	28316173	G	A	118687	0.646318	-0.0300116	0.065351
ENSG00000169184.5	ENSG00000169184.5	22:28316227	rs12168582	22	28316227	A	G	118741	0.447101	0.0442598	0.058158
ENSG00000169184.5	ENSG00000169184.5	22:28317118	rs9625361	22	28317118	G	T	119632	0.447556	0.0442142	0.058156
ENSG00000169184.5	ENSG00000169184.5	22:28317217	rs41281591	22	28317217	A	T	119731	0.527209	0.0465775	0.073601
ENSG00000169184.5	ENSG00000169184.5	22:28317401	rs12170161	22	28317401	C	A	119915	0.320601	0.0432822	0.043522
ENSG00000169184.5	ENSG00000169184.5	22:28317669	rs12171104	22	28317669	G	A	120183	0.438299	0.045179	0.05823
ENSG00000169184.5	ENSG00000169184.5	22:28318032	rs5752658	22	28318032	A	G	120546	0.106278	0.111914	0.069129
ENSG00000169184.5	ENSG00000169184.5	22:28318192	rs10483140	22	28318192	G	C	120706	0.457881	0.0429952	0.057861
ENSG00000169184.5	ENSG00000169184.5	22:28319278	rs5762405	22	28319278	G	A	121792	0.810586	0.0091326	0.038079
ENSG00000169184.5	ENSG00000169184.5	22:28319511	rs12483793	22	28319511	G	A	122025	0.727805	0.0239143	0.068661
ENSG00000169184.5	ENSG00000169184.5	22:28321217	rs6005671	22	28321217	T	C	123731	0.756089	0.0106099	0.034133
ENSG00000169184.5	ENSG00000169184.5	22:28321438	rs7286795	22	28321438	C	G	123952	0.325467	0.0428658	0.043539
ENSG00000169184.5	ENSG00000169184.5	22:28323693	rs12166389	22	28323693	G	A	126207	0.466903	0.0421157	0.057832
ENSG00000169184.5	ENSG00000169184.5	22:28324379	rs5762408	22	28324379	G	A	126893	0.315318	0.0783277	0.077905
ENSG00000169184.5	ENSG00000169184.5	22:28324866	rs9620752	22	28324866	G	A	127380	0.468535	0.0419588	0.057828
ENSG00000169184.5	ENSG00000169184.5	22:28324924	rs62235636	22	28324924	C	T	127438	0.74687	0.0264205	0.081798
ENSG00000169184.5	ENSG00000169184.5	22:28325271	rs78996351	22	28325271	A	C	127785	0.490273	0.050356	0.072924
ENSG00000169184.5	ENSG00000169184.5	22:28325635	rs71325268	22	28325635	T	C	128149	0.517169	0.057761	0.089095
ENSG00000169184.5	ENSG00000169184.5	22:28326657	rs5762410	22	28326657	G	A	129171	0.396658	-0.0472592	0.055695
ENSG00000169184.5	ENSG00000169184.5	22:28327259	rs9625363	22	28327259	C	T	129773	0.454147	0.0435435	0.058115
ENSG00000169184.5	ENSG00000169184.5	22:28327264	rs5762412	22	28327264	A	G	129778	0.396455	-0.0472808	0.055696
ENSG00000169184.5	ENSG00000169184.5	22:28327733	rs77111263	22	28327733	T	C	130247	0.965387	0.00420409	0.096818
ENSG00000169184.5	ENSG00000169184.5	22:28327887	rs8141163	22	28327887	C	T	130401	0.45472	0.0434815	0.058106
ENSG00000169184.5	ENSG00000169184.5	22:28328211	rs13055244	22	28328211	G	T	130725	0.52709	0.0465888	0.073597
ENSG00000169184.5	ENSG00000169184.5	22:28328241	rs1985812	22	28328241	G	T	130755	0.789228	0.0100899	0.03772
ENSG00000169184.5	ENSG00000169184.5	22:28328756	rs79439697	22	28328756	G	A	131270	0.455319	0.0434219	0.058103
ENSG00000169184.5	ENSG00000169184.5	22:28329298	rs9625366	22	28329298	C	T	131812	0.455129	0.0434404	0.058103
ENSG00000169184.5	ENSG00000169184.5	22:28329949	rs12484349	22	28329949	G	T	132463	0.623539	0.0332921	0.067773
ENSG00000169184.5	ENSG00000169184.5	22:28330014	rs75876345	22	28330014	C	T	132528	0.989681	0.00126507	0.097752
ENSG00000169184.5	ENSG00000169184.5	22:28330197	rs6005674	22	28330197	T	C	132711	0.395398	-0.0473848	0.055694
ENSG00000169184.5	ENSG00000169184.5	22:28330513	rs7287702	22	28330513	C	G	133027	0.361023	0.0313237	0.034252
ENSG00000169184.5	ENSG00000169184.5	22:28331715	rs111631130	22	28331715	C	T	134229	0.831692	-0.0213957	0.100603
ENSG00000169184.5	ENSG00000169184.5	22:28332154	rs1028364	22	28332154	A	G	134668	0.700911	-0.0136663	0.035555
ENSG00000169184.5	ENSG00000169184.5	22:28333027	rs77521137	22	28333027	T	C	135541	0.964645	0.00429353	0.096801
ENSG00000169184.5	ENSG00000169184.5	22:28333183	rs79830144	22	28333183	C	T	135697	0.766438	-0.0270229	0.090911
ENSG00000169184.5	ENSG00000169184.5	22:28333495	rs150590780	22	28333495	C	T	136009	0.0632295	0.27853	0.149514
ENSG00000169184.5	ENSG00000169184.5	22:28333690	rs75770566	22	28333690	A	G	136204	0.964559	0.00430384	0.096798
ENSG00000169184.5	ENSG00000169184.5	22:28333866	rs7289984	22	28333866	T	C	136380	0.478655	0.0409815	0.057789
ENSG00000169184.5	ENSG00000169184.5	22:28334573	rs9620753	22	28334573	A	G	137087	0.456339	0.0433199	0.058098
ENSG00000169184.5	ENSG00000169184.5	22:28334599	rs17481471	22	28334599	A	G	137113	0.970715	0.00355449	0.09676
ENSG00000169184.5	ENSG00000169184.5	22:28335536	rs12165651	22	28335536	G	C	138050	0.478444	0.0409994	0.057787
ENSG00000169184.5	ENSG00000169184.5	22:28335603	rs117718780	22	28335603	C	T	138117	0.917401	0.0117757	0.113473
ENSG00000169184.5	ENSG00000169184.5	22:28335698	rs35386208	22	28335698	G	A	138212	0.558872	0.0344649	0.058912
ENSG00000169184.5	ENSG00000169184.5	22:28336076	rs73166755	22	28336076	C	T	138590	0.233374	-0.105072	0.088032
ENSG00000169184.5	ENSG00000169184.5	22:28336162	rs9613545	22	28336162	A	G	138676	0.292991	-0.0463877	0.044053
ENSG00000169184.5	ENSG00000169184.5	22:28336223	rs957601	22	28336223	C	A	138737	0.796582	0.00880148	0.034121
ENSG00000169184.5	ENSG00000169184.5	22:28337239	rs34019116	22	28337239	G	A	139753	0.838787	0.0201672	0.099062
ENSG00000169184.5	ENSG00000169184.5	22:28337711	rs5762416	22	28337711	C	A	140225	0.79756	0.00875656	0.034114
ENSG00000169184.5	ENSG00000169184.5	22:28338216	rs79431876	22	28338216	T	C	140730	0.47832	0.0410099	0.057785
ENSG00000169184.5	ENSG00000169184.5	22:28338246	rs77997389	22	28338246	G	A	140760	0.478319	0.0410101	0.057786
ENSG00000169184.5	ENSG00000169184.5	22:28338378	rs9985213	22	28338378	C	G	140892	0.476932	0.0411569	0.05781
ENSG00000169184.5	ENSG00000169184.5	22:28339333	rs9625367	22	28339333	A	G	141847	0.478322	0.0410097	0.057785
ENSG00000169184.5	ENSG00000169184.5	22:28339350	rs5752663	22	28339350	C	T	141864	0.113313	0.109635	0.069081
ENSG00000169184.5	ENSG00000169184.5	22:28339553	rs11705098	22	28339553	A	G	142067	0.901292	-0.00687834	0.055421
ENSG00000169184.5	ENSG00000169184.5	22:28340015	rs9620755	22	28340015	G	A	142529	0.478301	0.0410117	0.057785
ENSG00000169184.5	ENSG00000169184.5	22:28340244	rs7290337	22	28340244	A	T	142758	0.209542	0.065503	0.052114
ENSG00000169184.5	ENSG00000169184.5	22:28340246	rs6005676	22	28340246	T	A	142760	0.775387	0.0145808	0.051065
ENSG00000169184.5	ENSG00000169184.5	22:28341053	rs9985181	22	28341053	C	T	143567	0.33336	0.0422164	0.043586
ENSG00000169184.5	ENSG00000169184.5	22:28341443	rs68055449	22	28341443	C	T	143957	0.770806	0.00992781	0.034055
ENSG00000169184.5	ENSG00000169184.5	22:28341895	rs73166759	22	28341895	C	T	144409	0.22817	-0.141911	0.117574
ENSG00000169184.5	ENSG00000169184.5	22:28342386	rs12167829	22	28342386	A	C	144900	0.478323	0.0410072	0.057782
ENSG00000169184.5	ENSG00000169184.5	22:28342837	rs75171328	22	28342837	A	T	145351	0.951334	0.00586592	0.096051
ENSG00000169184.5	ENSG00000169184.5	22:28344121	rs9620757	22	28344121	A	G	146635	0.478574	0.0409867	0.057786
ENSG00000169184.5	ENSG00000169184.5	22:28344525	rs5762419	22	28344525	G	A	147039	0.0956055	0.117735	0.070475
ENSG00000169184.5	ENSG00000169184.5	22:28344979	rs7288331	22	28344979	A	G	147493	0.478324	0.0410096	0.057786
ENSG00000169184.5	ENSG00000169184.5	22:28346854	rs73166761	22	28346854	G	A	149368	0.404883	-0.0900717	0.10802
ENSG00000169184.5	ENSG00000169184.5	22:28348833	rs5997325	22	28348833	G	A	151347	0.154997	-0.0534254	0.037495
ENSG00000169184.5	ENSG00000169184.5	22:28348891	rs117169688	22	28348891	G	A	151405	0.327349	0.0891859	0.090941
ENSG00000169184.5	ENSG00000169184.5	22:28349827	rs5752667	22	28349827	C	G	152341	0.749494	0.0108865	0.03407
ENSG00000169184.5	ENSG00000169184.5	22:28349945	rs35633908	22	28349945	C	A	152459	0.559552	0.0344014	0.058905
ENSG00000169184.5	ENSG00000169184.5	22:28349991	rs145505624	22	28349991	T	C	152505	0.85578	-0.0222399	0.122285
ENSG00000169184.5	ENSG00000169184.5	22:28350165	rs9625368	22	28350165	C	G	152679	0.304362	0.0447976	0.043557
ENSG00000169184.5	ENSG00000169184.5	22:28350612	rs738455	22	28350612	T	C	153126	0.313957	-0.0570675	0.0566
ENSG00000169184.5	ENSG00000169184.5	22:28350807	rs113221608	22	28350807	A	G	153321	0.710457	-0.048368	0.130192
ENSG00000169184.5	ENSG00000169184.5	22:28350911	rs9613549	22	28350911	G	C	153425	0.317077	-0.0567091	0.056609
ENSG00000169184.5	ENSG00000169184.5	22:28351396	rs34946887	22	28351396	G	T	153910	0.476394	0.0520493	0.07302
ENSG00000169184.5	ENSG00000169184.5	22:28352046	rs73166765	22	28352046	G	A	154560	0.232454	-0.105265	0.08802
ENSG00000169184.5	ENSG00000169184.5	22:28352251	rs76902012	22	28352251	G	A	154765	0.917825	0.0107064	0.103703
ENSG00000169184.5	ENSG00000169184.5	22:28352585	rs9620758	22	28352585	A	G	155099	0.335831	0.0420274	0.043614
ENSG00000169184.5	ENSG00000169184.5	22:28352746	rs9613550	22	28352746	A	G	155260	0.844558	-0.0239265	0.121951
ENSG00000169184.5	ENSG00000169184.5	22:28352846	rs9625370	22	28352846	G	C	155360	0.551786	0.0342369	0.057483
ENSG00000169184.5	ENSG00000169184.5	22:28353433	rs74648882	22	28353433	T	C	155947	0.456108	0.04334	0.058095
ENSG00000169184.5	ENSG00000169184.5	22:28353535	rs113289333	22	28353535	T	A	156049	0.726898	0.0365413	0.104551
ENSG00000169184.5	ENSG00000169184.5	22:28353576	rs76481688	22	28353576	G	A	156090	0.456108	0.04334	0.058095
ENSG00000169184.5	ENSG00000169184.5	22:28354419	rs73425788	22	28354419	T	C	156933	0.7508	0.0108489	0.034136
ENSG00000169184.5	ENSG00000169184.5	22:28354695	rs12168381	22	28354695	C	T	157209	0.469987	0.0421652	0.058303
ENSG00000169184.5	ENSG00000169184.5	22:28354777	rs78372970	22	28354777	A	G	157291	0.0631528	-0.328058	0.176049
ENSG00000169184.5	ENSG00000169184.5	22:28355449	rs12169936	22	28355449	C	T	157963	0.456108	0.0433401	0.058095
ENSG00000169184.5	ENSG00000169184.5	22:28355872	rs12169782	22	28355872	G	A	158386	0.333256	0.042225	0.043586
ENSG00000169184.5	ENSG00000169184.5	22:28356329	rs35568348	22	28356329	T	C	158843	0.489958	0.0503971	0.07293
ENSG00000169184.5	ENSG00000169184.5	22:28357651	rs9625374	22	28357651	T	A	160165	0.444219	0.0445552	0.058176
ENSG00000169184.5	ENSG00000169184.5	22:28357674	rs5762422	22	28357674	A	G	160188	0.112281	0.109943	0.069076
ENSG00000169184.5	ENSG00000169184.5	22:28358102	rs9625375	22	28358102	A	G	160616	0.456972	0.0432506	0.058087
ENSG00000169184.5	ENSG00000169184.5	22:28358649	rs8141173	22	28358649	T	C	161163	0.477526	0.0410941	0.0578
ENSG00000169184.5	ENSG00000169184.5	22:28358946	rs5762423	22	28358946	A	G	161460	0.429289	-0.074217	0.093799
ENSG00000169184.5	ENSG00000169184.5	22:28359407	rs113732402	22	28359407	G	A	161921	0.965653	0.00416989	0.096775
ENSG00000169184.5	ENSG00000169184.5	22:28359711	rs16985763	22	28359711	A	G	162225	0.477786	0.0410655	0.057794
ENSG00000169184.5	ENSG00000169184.5	22:28359835	rs9613551	22	28359835	G	A	162349	0.927035	0.0070115	0.076515
ENSG00000169184.5	ENSG00000169184.5	22:28360132	rs34017491	22	28360132	G	T	162646	0.67724	0.0315004	0.075623
ENSG00000169184.5	ENSG00000169184.5	22:28360374	rs145761706	22	28360374	T	C	162888	0.477913	0.0410531	0.057793
ENSG00000169184.5	ENSG00000169184.5	22:28360401	rs114438329	22	28360401	A	G	162915	0.47791	0.0410534	0.057793
ENSG00000169184.5	ENSG00000169184.5	22:28360869	rs5762424	22	28360869	A	G	163383	0.126776	0.106551	0.069631
ENSG00000169184.5	ENSG00000169184.5	22:28361063	rs13058351	22	28361063	T	C	163577	0.385509	0.0396296	0.045616
ENSG00000169184.5	ENSG00000169184.5	22:28361403	rs17390800	22	28361403	A	G	163917	0.456728	0.0432758	0.058089
ENSG00000169184.5	ENSG00000169184.5	22:28362400	rs12165797	22	28362400	A	G	164914	0.456052	0.0433479	0.058099
ENSG00000169184.5	ENSG00000169184.5	22:28363050	rs12167320	22	28363050	A	G	165564	0.454099	0.0435472	0.058113
ENSG00000169184.5	ENSG00000169184.5	22:28364148	rs12169097	22	28364148	A	G	166662	0.446269	0.0443573	0.058179
ENSG00000169184.5	ENSG00000169184.5	22:28364454	rs5752670	22	28364454	A	G	166968	0.347628	-0.052289	0.055607
ENSG00000169184.5	ENSG00000169184.5	22:28365151	rs73880355	22	28365151	C	T	167665	0.502206	0.0392946	0.058505
ENSG00000169184.5	ENSG00000169184.5	22:28365155	rs34734418	22	28365155	G	A	167669	0.278275	0.0482387	0.04443
ENSG00000169184.5	ENSG00000169184.5	22:28366363	rs9625377	22	28366363	T	C	168877	0.441566	0.0448207	0.058183
ENSG00000169184.5	ENSG00000169184.5	22:28366472	rs9625378	22	28366472	C	T	168986	0.260956	0.0499805	0.044397
ENSG00000169184.5	ENSG00000169184.5	22:28366967	rs5752671	22	28366967	A	G	169481	0.0947326	0.114955	0.068629
ENSG00000169184.5	ENSG00000169184.5	22:28368096	rs7292562	22	28368096	T	C	170610	0.440702	0.0449043	0.058181
ENSG00000169184.5	ENSG00000169184.5	22:28368266	rs7292859	22	28368266	T	C	170780	0.307029	0.046327	0.045293
ENSG00000169184.5	ENSG00000169184.5	22:28368473	rs2038158	22	28368473	T	C	170987	0.618488	0.0171383	0.034387
ENSG00000169184.5	ENSG00000169184.5	22:28369009	rs71325269	22	28369009	G	C	171523	0.563838	0.0422359	0.073117
ENSG00000169184.5	ENSG00000169184.5	22:28369217	rs36060887	22	28369217	G	A	171731	0.72348	0.0246386	0.069587
ENSG00000169184.5	ENSG00000169184.5	22:28370232	rs9613552	22	28370232	C	T	172746	0.346115	-0.0532348	0.056435
ENSG00000169184.5	ENSG00000169184.5	22:28370541	rs138630	22	28370541	C	T	173055	0.269038	0.049107	0.044366
ENSG00000169184.5	ENSG00000169184.5	22:28370572	rs5752672	22	28370572	C	G	173086	0.0956138	0.114566	0.06858
ENSG00000169184.5	ENSG00000169184.5	22:28371305	rs7286237	22	28371305	A	G	173819	0.72927	0.0377645	0.109037
ENSG00000169184.5	ENSG00000169184.5	22:28371485	rs5762425	22	28371485	T	C	173999	0.324873	-0.0544632	0.055251
ENSG00000169184.5	ENSG00000169184.5	22:28371541	rs5762426	22	28371541	C	T	174055	0.126088	-0.0584046	0.038098
ENSG00000169184.5	ENSG00000169184.5	22:28371656	rs5762428	22	28371656	C	T	174170	0.328572	-0.0541494	0.055355
ENSG00000169184.5	ENSG00000169184.5	22:28371830	rs7290640	22	28371830	A	T	174344	0.729043	0.0377943	0.109028
ENSG00000169184.5	ENSG00000169184.5	22:28372703	rs5752673	22	28372703	C	T	175217	0.174928	-0.0510972	0.037599
ENSG00000169184.5	ENSG00000169184.5	22:28372834	rs138631	22	28372834	C	T	175348	0.693702	0.0135373	0.034347
ENSG00000169184.5	ENSG00000169184.5	22:28373744	rs470097	22	28373744	C	A	176258	0.808603	0.00840532	0.034676
ENSG00000169184.5	ENSG00000169184.5	22:28373864	rs117521977	22	28373864	G	A	176378	0.902439	0.0136276	0.1111
ENSG00000169184.5	ENSG00000169184.5	22:28374216	rs2142561	22	28374216	T	C	176730	0.122804	0.103063	0.066644
ENSG00000169184.5	ENSG00000169184.5	22:28374219	rs7625	22	28374219	G	A	176733	0.830705	-0.00726096	0.033939
ENSG00000169184.5	ENSG00000169184.5	22:28374972	rs738474	22	28374972	C	T	177486	0.193445	-0.072332	0.055524
ENSG00000169184.5	ENSG00000169184.5	22:28375675	rs2294820	22	28375675	A	G	178189	0.121301	0.102916	0.066281
ENSG00000169184.5	ENSG00000169184.5	22:28377083	rs470098	22	28377083	G	T	179597	0.44078	0.0448979	0.058183
ENSG00000169184.5	ENSG00000169184.5	22:28377218	rs191025226	22	28377218	A	T	179732	0.488267	0.0457943	0.066012
ENSG00000169184.5	ENSG00000169184.5	22:28378384	rs41278845	22	28378384	G	C	180898	0.215009	-0.108942	0.08772
ENSG00000169184.5	ENSG00000169184.5	22:28378472	rs5762430	22	28378472	A	G	180986	0.613481	0.0233537	0.046198
ENSG00000169184.5	ENSG00000169184.5	22:28378688	rs9613558	22	28378688	C	G	181202	0.185736	-0.0774849	0.058451
ENSG00000169184.5	ENSG00000169184.5	22:28378998	rs17482652	22	28378998	G	A	181512	0.727804	0.0379575	0.10898
ENSG00000169184.5	ENSG00000169184.5	22:28379262	rs77293143	22	28379262	T	A	181776	0.0586045	-0.334818	0.176524
ENSG00000169184.5	ENSG00000169184.5	22:28379868	rs138636	22	28379868	A	G	182382	0.412972	0.0473067	0.057722
ENSG00000169184.5	ENSG00000169184.5	22:28380135	rs16985818	22	28380135	A	G	182649	0.158361	-0.189705	0.134226
ENSG00000169184.5	ENSG00000169184.5	22:28380369	rs138637	22	28380369	A	T	182883	0.41274	0.0473413	0.057736
ENSG00000169184.5	ENSG00000169184.5	22:28380588	rs138638	22	28380588	G	A	183102	0.879153	0.00517048	0.033984
ENSG00000169184.5	ENSG00000169184.5	22:28380770	rs118839	22	28380770	T	C	183284	0.853149	0.00631508	0.034094
ENSG00000169184.5	ENSG00000169184.5	22:28380913	rs75450254	22	28380913	G	A	183427	0.657871	0.0482504	0.108869
ENSG00000169184.5	ENSG00000169184.5	22:28381082	rs118840	22	28381082	T	C	183596	0.412053	0.0474142	0.05774
ENSG00000169184.5	ENSG00000169184.5	22:28381376	rs142132330	22	28381376	C	T	183890	0.800376	-0.0262631	0.103793
ENSG00000169184.5	ENSG00000169184.5	22:28381807	rs73166773	22	28381807	T	G	184321	0.603309	-0.0389808	0.074953
ENSG00000169184.5	ENSG00000169184.5	22:28381837	rs138639	22	28381837	A	G	184351	0.41183	0.047441	0.057745
ENSG00000169184.5	ENSG00000169184.5	22:28382390	rs138640	22	28382390	G	T	184904	0.438321	0.0451521	0.058198
ENSG00000169184.5	ENSG00000169184.5	22:28382601	rs17391737	22	28382601	C	T	185115	0.727663	0.0379779	0.108979
ENSG00000169184.5	ENSG00000169184.5	22:28383271	rs113869519	22	28383271	G	A	185785	0.800207	-0.0262858	0.103793
ENSG00000169184.5	ENSG00000169184.5	22:28383549	rs2092054	22	28383549	G	C	186063	0.767303	-0.0100341	0.033886
ENSG00000169184.5	ENSG00000169184.5	22:28386322	rs2294818	22	28386322	C	T	188836	0.707117	0.0260708	0.069336
ENSG00000169184.5	ENSG00000169184.5	22:28386620	rs470100	22	28386620	A	G	189134	0.846446	0.00653994	0.033749
ENSG00000169184.5	ENSG00000169184.5	22:28387133	rs8135697	22	28387133	G	C	189647	0.711982	0.0402556	0.108956
ENSG00000169184.5	ENSG00000169184.5	22:28387749	rs138642	22	28387749	G	A	190263	0.440615	0.0449175	0.058187
ENSG00000169184.5	ENSG00000169184.5	22:28387894	rs75080486	22	28387894	G	T	190408	0.710918	0.0404078	0.108947
ENSG00000169184.5	ENSG00000169184.5	22:28387966	rs76224259	22	28387966	A	C	190480	0.711193	0.0403702	0.108954
ENSG00000169184.5	ENSG00000169184.5	22:28388379	rs138644	22	28388379	G	A	190893	0.941944	-0.00260801	0.035788
ENSG00000169184.5	ENSG00000169184.5	22:28388422	rs13057353	22	28388422	A	C	190936	0.514861	0.0470383	0.072157
ENSG00000169184.5	ENSG00000169184.5	22:28388916	rs138645	22	28388916	T	G	191430	0.394684	0.0440656	0.051714
ENSG00000169184.5	ENSG00000169184.5	22:28389012	rs138646	22	28389012	C	A	191526	0.405827	0.0430447	0.051726
ENSG00000169184.5	ENSG00000169184.5	22:28389258	rs5752679	22	28389258	C	T	191772	0.0113007	0.201104	0.079007
ENSG00000169184.5	ENSG00000169184.5	22:28389453	rs470101	22	28389453	T	C	191967	0.339202	0.0493257	0.051546
ENSG00000169184.5	ENSG00000169184.5	22:28390404	rs79469360	22	28390404	G	A	192918	0.726235	0.0287279	0.081988
ENSG00000169184.5	ENSG00000169184.5	22:28391132	rs71325272	22	28391132	C	A	193646	0.306622	0.0949348	0.092739
ENSG00000169184.5	ENSG00000169184.5	22:28391157	rs138648	22	28391157	T	C	193671	0.638229	-0.0228565	0.048574
ENSG00000169184.5	ENSG00000169184.5	22:28391432	rs113791317	22	28391432	G	A	193946	0.727308	0.0380291	0.108978
ENSG00000169184.5	ENSG00000169184.5	22:28391493	rs2745562	22	28391493	C	T	194007	0.726491	0.0208193	0.059475
ENSG00000169184.5	ENSG00000169184.5	22:28391786	rs738475	22	28391786	C	G	194300	0.118014	-0.0599666	0.038277
ENSG00000169184.5	ENSG00000169184.5	22:28392718	rs2345011	22	28392718	C	T	195232	0.618579	0.0540219	0.10842
ENSG00000169184.5	ENSG00000169184.5	22:28393267	rs78799604	22	28393267	C	T	195781	0.727425	0.0380117	0.108977
ENSG00000169184.5	ENSG00000169184.5	22:28393270	rs62237560	22	28393270	A	T	195784	0.62304	-0.0729184	0.148227
ENSG00000169184.5	ENSG00000169184.5	22:28393540	rs138650	22	28393540	C	T	196054	0.690667	0.0135581	0.034044
ENSG00000169184.5	ENSG00000169184.5	22:28393644	rs910009	22	28393644	T	C	196158	0.530366	0.0455413	0.072517
ENSG00000169184.5	ENSG00000169184.5	22:28394985	rs75173815	22	28394985	C	T	197499	0.727481	0.0380033	0.108976
ENSG00000169184.5	ENSG00000169184.5	22:28395314	rs78439401	22	28395314	C	T	197828	0.328523	0.0649279	0.066367
ENSG00000169184.5	ENSG00000169184.5	22:28395465	rs55868187	22	28395465	A	T	197979	0.727796	0.0379555	0.108971
ENSG00000169184.5	ENSG00000169184.5	22:28395923	rs138651	22	28395923	A	T	198437	0.751899	0.0186734	0.059026
ENSG00000169184.5	ENSG00000169184.5	22:28396867	rs138652	22	28396867	A	C	199381	0.517653	-0.0263529	0.040696
ENSG00000169184.5	ENSG00000169184.5	22:28397092	rs138653	22	28397092	C	T	199606	0.835891	0.0122326	0.059012
ENSG00000169184.5	ENSG00000169184.5	22:28397275	rs55753016	22	28397275	C	T	199789	0.873251	0.019181	0.120155
ENSG00000169184.5	ENSG00000169184.5	22:28397591	rs138654	22	28397591	G	T	200105	0.760294	0.0179853	0.058908
ENSG00000169184.5	ENSG00000169184.5	22:28397720	rs470102	22	28397720	G	T	200234	0.760973	0.0179299	0.058899
ENSG00000169184.5	ENSG00000169184.5	22:28397815	rs138655	22	28397815	A	G	200329	0.76192	0.0178561	0.058897
ENSG00000169184.5	ENSG00000169184.5	22:28398298	rs138656	22	28398298	G	A	200812	0.762686	0.017792	0.058881
ENSG00000169184.5	ENSG00000169184.5	22:28398528	rs138657	22	28398528	A	G	201042	0.480258	-0.0238138	0.033703
ENSG00000169184.5	ENSG00000169184.5	22:28399915	rs12160232	22	28399915	C	T	202429	0.84951	-0.0175781	0.09258
ENSG00000169184.5	ENSG00000169184.5	22:28400113	rs76544173	22	28400113	G	A	202627	0.726405	0.0381688	0.109003
ENSG00000169184.5	ENSG00000169184.5	22:28400652	rs138658	22	28400652	G	A	203166	0.770283	0.0171792	0.058791
ENSG00000169184.5	ENSG00000169184.5	22:28400661	rs79624583	22	28400661	C	T	203175	0.637859	0.051029	0.108327
ENSG00000169184.5	ENSG00000169184.5	22:28401209	rs17483227	22	28401209	C	T	203723	0.727763	0.0379631	0.108979
ENSG00000169184.5	ENSG00000169184.5	22:28401427	rs5762446	22	28401427	A	G	203941	0.0153586	0.188681	0.077501
ENSG00000169184.5	ENSG00000169184.5	22:28402190	rs143608774	22	28402190	G	T	204704	0.841461	0.0329729	0.164734
ENSG00000169184.5	ENSG00000169184.5	22:28402624	rs6005693	22	28402624	T	C	205138	0.220037	-0.0492634	0.040103
ENSG00000169184.5	ENSG00000169184.5	22:28403268	rs470103	22	28403268	G	C	205782	0.778196	0.0165411	0.058684
ENSG00000169184.5	ENSG00000169184.5	22:28404006	rs138660	22	28404006	C	A	206520	0.780048	0.0163895	0.058649
ENSG00000169184.5	ENSG00000169184.5	22:28404167	rs9613560	22	28404167	T	C	206681	0.257473	-0.0688024	0.06067
ENSG00000169184.5	ENSG00000169184.5	22:28404964	rs17483415	22	28404964	A	G	207478	0.347629	-0.0539932	0.057419
ENSG00000169184.5	ENSG00000169184.5	22:28405127	rs16985862	22	28405127	G	A	207641	0.728025	0.0379253	0.108979
ENSG00000169184.5	ENSG00000169184.5	22:28405165	rs16985863	22	28405165	G	A	207679	0.312032	0.066147	0.065344
ENSG00000169184.5	ENSG00000169184.5	22:28405291	rs138664	22	28405291	A	G	207805	0.7834	0.0161158	0.058586
ENSG00000169184.5	ENSG00000169184.5	22:28405547	rs138665	22	28405547	A	G	208061	0.783259	0.0161233	0.058574
ENSG00000169184.5	ENSG00000169184.5	22:28405624	rs13057948	22	28405624	A	T	208138	0.508413	0.0476385	0.07197
ENSG00000169184.5	ENSG00000169184.5	22:28405821	rs35906248	22	28405821	G	C	208335	0.472986	0.0512238	0.07131
ENSG00000169184.5	ENSG00000169184.5	22:28406030	rs16985870	22	28406030	A	G	208544	0.72804	0.0379234	0.10898
ENSG00000169184.5	ENSG00000169184.5	22:28406222	rs35098100	22	28406222	T	C	208736	0.507631	0.0477104	0.071946
ENSG00000169184.5	ENSG00000169184.5	22:28406672	rs8138623	22	28406672	C	G	209186	0.707906	0.025888	0.069045
ENSG00000169184.5	ENSG00000169184.5	22:28407444	rs138666	22	28407444	T	C	209958	0.917027	0.00374725	0.035946
ENSG00000169184.5	ENSG00000169184.5	22:28407514	rs111348091	22	28407514	G	A	210028	0.750818	0.0346352	0.108989
ENSG00000169184.5	ENSG00000169184.5	22:28407726	rs138667	22	28407726	C	G	210240	0.835783	0.0120421	0.058054
ENSG00000169184.5	ENSG00000169184.5	22:28407763	rs78320689	22	28407763	A	T	210277	0.724626	0.0210931	0.059832
ENSG00000169184.5	ENSG00000169184.5	22:28408065	rs138668	22	28408065	G	A	210579	0.594961	0.0323225	0.060745
ENSG00000169184.5	ENSG00000169184.5	22:28408066	rs138669	22	28408066	C	A	210580	0.594945	0.0323226	0.060743
ENSG00000169184.5	ENSG00000169184.5	22:28408313	rs138670	22	28408313	C	T	210827	0.816965	0.0133397	0.057596
ENSG00000169184.5	ENSG00000169184.5	22:28408319	rs470104	22	28408319	C	A	210833	0.791269	0.0154741	0.058427
ENSG00000169184.5	ENSG00000169184.5	22:28408414	rs138671	22	28408414	C	T	210928	0.791387	0.0154647	0.058425
ENSG00000169184.5	ENSG00000169184.5	22:28408444	rs5762448	22	28408444	A	C	210958	0.178622	-0.0634173	0.047065
ENSG00000169184.5	ENSG00000169184.5	22:28408585	rs138672	22	28408585	G	A	211099	0.791614	0.015446	0.05842
ENSG00000169184.5	ENSG00000169184.5	22:28409162	rs5762449	22	28409162	G	A	211676	0.0113323	0.233549	0.091789
ENSG00000169184.5	ENSG00000169184.5	22:28409503	rs141638501	22	28409503	G	A	212017	0.873279	0.0191791	0.12017
ENSG00000169184.5	ENSG00000169184.5	22:28409772	rs138675	22	28409772	T	G	212286	0.862977	0.00586091	0.033937
ENSG00000169184.5	ENSG00000169184.5	22:28409921	rs140094802	22	28409921	G	A	212435	0.85494	-0.019656	0.107445
ENSG00000169184.5	ENSG00000169184.5	22:28410980	rs117566452	22	28410980	C	T	213494	0.438968	-0.0709344	0.09156
ENSG00000169184.5	ENSG00000169184.5	22:28411218	rs138676	22	28411218	A	G	213732	0.689902	0.0206773	0.051786
ENSG00000169184.5	ENSG00000169184.5	22:28411748	rs138679	22	28411748	T	G	214262	0.689896	0.0206777	0.051786
ENSG00000169184.5	ENSG00000169184.5	22:28411918	rs470105	22	28411918	A	G	214432	0.834994	0.00709684	0.034047
ENSG00000169184.5	ENSG00000169184.5	22:28412368	rs5752687	22	28412368	G	A	214882	0.0126148	0.208668	0.083264
ENSG00000169184.5	ENSG00000169184.5	22:28412908	rs742547	22	28412908	T	G	215422	0.196974	-0.0518828	0.040143
ENSG00000169184.5	ENSG00000169184.5	22:28413030	rs140342145	22	28413030	C	T	215544	0.713994	-0.0550893	0.150203
ENSG00000169184.5	ENSG00000169184.5	22:28413401	rs73166779	22	28413401	G	A	215915	0.605345	-0.0387248	0.074881
ENSG00000169184.5	ENSG00000169184.5	22:28413863	rs138680	22	28413863	C	A	216377	0.689897	0.0206777	0.051786
ENSG00000169184.5	ENSG00000169184.5	22:28414498	rs73880371	22	28414498	C	A	217012	0.687991	0.0208193	0.051804
ENSG00000169184.5	ENSG00000169184.5	22:28414546	rs13054964	22	28414546	C	A	217060	0.542122	0.046219	0.075751
ENSG00000169184.5	ENSG00000169184.5	22:28415314	rs28375646	22	28415314	T	C	217828	0.791214	0.0154762	0.058419
ENSG00000169184.5	ENSG00000169184.5	22:28415655	rs75650828	22	28415655	G	A	218169	0.679909	0.0285548	0.069157
ENSG00000169184.5	ENSG00000169184.5	22:28416547	rs3747141	22	28416547	C	G	219061	0.964147	-0.00150094	0.03337
ENSG00000169184.5	ENSG00000169184.5	22:28417347	rs736531	22	28417347	G	A	219861	0.307762	0.0749226	0.073362
ENSG00000169184.5	ENSG00000169184.5	22:28418577	rs9620762	22	28418577	T	C	221091	0.791555	0.0154491	0.058415
ENSG00000169184.5	ENSG00000169184.5	22:28421300	rs1548235	22	28421300	A	C	223814	0.873364	0.0054534	0.034192
ENSG00000169184.5	ENSG00000169184.5	22:28421914	rs151174074	22	28421914	C	T	224428	0.728875	0.0378137	0.109013
ENSG00000169184.5	ENSG00000169184.5	22:28422017	rs7286519	22	28422017	A	G	224531	0.792658	0.015367	0.05842
ENSG00000169184.5	ENSG00000169184.5	22:28422777	rs16985903	22	28422777	C	T	225291	0.845952	-0.0177478	0.091288
ENSG00000169184.5	ENSG00000169184.5	22:28423378	rs4140571	22	28423378	C	A	225892	0.663313	0.0148613	0.034111
ENSG00000169184.5	ENSG00000169184.5	22:28423482	rs12166077	22	28423482	C	T	225996	0.797894	0.014991	0.058502
ENSG00000169184.5	ENSG00000169184.5	22:28423844	rs17483887	22	28423844	G	A	226358	0.798056	0.0149777	0.058498
ENSG00000169184.5	ENSG00000169184.5	22:28423935	rs6005697	22	28423935	C	T	226449	0.850552	-0.0174545	0.092577
ENSG00000169184.5	ENSG00000169184.5	22:28424507	rs2076505	22	28424507	G	A	227021	0.842776	0.0135924	0.068484
ENSG00000169184.5	ENSG00000169184.5	22:28424932	rs78301408	22	28424932	G	T	227446	0.728516	0.0378634	0.109006
ENSG00000169184.5	ENSG00000169184.5	22:28424993	rs9625387	22	28424993	C	T	227507	0.791155	0.0154787	0.058412
ENSG00000169184.5	ENSG00000169184.5	22:28425401	rs9625388	22	28425401	C	T	227915	0.791145	0.0154794	0.058411
ENSG00000169184.5	ENSG00000169184.5	22:28426022	rs2073028	22	28426022	G	C	228536	0.240226	-0.0561039	0.047698
ENSG00000169184.5	ENSG00000169184.5	22:28426128	rs2073029	22	28426128	T	C	228642	0.722316	-0.0170064	0.047821
ENSG00000169184.5	ENSG00000169184.5	22:28426321	rs17483998	22	28426321	C	T	228835	0.728069	0.0379282	0.109006
ENSG00000169184.5	ENSG00000169184.5	22:28427336	rs5762456	22	28427336	A	C	229850	0.200972	-0.0776692	0.060634
ENSG00000169184.5	ENSG00000169184.5	22:28427392	rs16985909	22	28427392	T	C	229906	0.727711	0.0379803	0.109006
ENSG00000169184.5	ENSG00000169184.5	22:28428199	rs186323876	22	28428199	T	C	230713	0.562174	0.0506923	0.087383
ENSG00000169184.5	ENSG00000169184.5	22:28429063	rs73880374	22	28429063	C	T	231577	0.791021	0.015489	0.058412
ENSG00000169184.5	ENSG00000169184.5	22:28429151	rs73880375	22	28429151	C	T	231665	0.791018	0.0154893	0.058412
ENSG00000169184.5	ENSG00000169184.5	22:28429977	rs11090520	22	28429977	A	G	232491	0.162015	-0.0829356	0.059198
ENSG00000169184.5	ENSG00000169184.5	22:28430652	rs2235713	22	28430652	C	T	233166	0.335464	0.0632695	0.065608
ENSG00000169184.5	ENSG00000169184.5	22:28430751	rs113579441	22	28430751	G	C	233265	0.7264	0.038172	0.10901
ENSG00000169184.5	ENSG00000169184.5	22:28430952	rs73166782	22	28430952	A	T	233466	0.438858	-0.0748021	0.096529
ENSG00000169184.5	ENSG00000169184.5	22:28433062	rs145485024	22	28433062	A	C	235576	0.877944	0.0185686	0.120829
ENSG00000169184.5	ENSG00000169184.5	22:28433076	rs148467354	22	28433076	A	G	235590	0.394397	-0.0374502	0.043924
ENSG00000169184.5	ENSG00000169184.5	22:28433235	rs143823861	22	28433235	C	A	235749	0.232345	0.046662	0.039008
ENSG00000169184.5	ENSG00000169184.5	22:28433296	rs146623084	22	28433296	G	C	235810	0.790564	0.0155249	0.058417
ENSG00000169184.5	ENSG00000169184.5	22:28433902	rs138954315	22	28433902	C	T	236416	0.854211	-0.0170584	0.092774
ENSG00000169184.5	ENSG00000169184.5	22:28434061	rs141482787	22	28434061	C	T	236575	0.723569	0.0385857	0.109015
ENSG00000169184.5	ENSG00000169184.5	22:28434117	rs150427886	22	28434117	A	G	236631	0.12439	-0.0910413	0.05912
ENSG00000169184.5	ENSG00000169184.5	22:28436154	rs115584155	22	28436154	G	A	238668	0.790496	0.015529	0.058413
ENSG00000169184.5	ENSG00000169184.5	22:28436830	rs150734441	22	28436830	G	A	239344	0.790438	0.0155334	0.058413
ENSG00000169184.5	ENSG00000169184.5	22:28437419	rs180790611	22	28437419	T	C	239933	0.869408	0.0197674	0.120153
ENSG00000169184.5	ENSG00000169184.5	22:28437635	rs143880964	22	28437635	C	T	240149	0.790264	0.0155467	0.058413
ENSG00000169184.5	ENSG00000169184.5	22:28438486	rs6005704	22	28438486	A	G	241000	0.111982	-0.0749842	0.047072
ENSG00000169184.5	ENSG00000169184.5	22:28438585	rs58050941	22	28438585	A	G	241099	0.552764	0.0361952	0.06092
ENSG00000169184.5	ENSG00000169184.5	22:28439226	rs12171034	22	28439226	A	G	241740	0.752566	0.0106655	0.033807
ENSG00000169184.5	ENSG00000169184.5	22:28439396	rs79578772	22	28439396	C	G	241910	0.870545	0.0197033	0.120824
ENSG00000169184.5	ENSG00000169184.5	22:28441471	rs9620764	22	28441471	G	A	243985	0.78982	0.0155806	0.058414
ENSG00000169184.5	ENSG00000169184.5	22:28442632	rs12169888	22	28442632	T	C	245146	0.789937	0.0155716	0.058413
ENSG00000169184.5	ENSG00000169184.5	22:28443620	rs73880376	22	28443620	C	A	246134	0.789848	0.0155783	0.058413
ENSG00000169184.5	ENSG00000169184.5	22:28444430	rs28385597	22	28444430	A	G	246944	0.304693	0.046675	0.045414
ENSG00000169184.5	ENSG00000169184.5	22:28444431	rs73880377	22	28444431	T	C	246945	0.258862	0.0511082	0.045199
ENSG00000169184.5	ENSG00000169184.5	22:28444744	rs5762461	22	28444744	G	A	247258	0.305474	0.0359806	0.035065
ENSG00000169184.5	ENSG00000169184.5	22:28445516	rs9625390	22	28445516	A	G	248030	0.789839	0.0155791	0.058414
ENSG00000169184.5	ENSG00000169184.5	22:28446054	rs9613564	22	28446054	A	G	248568	0.294812	-0.0666588	0.063543
ENSG00000169184.5	ENSG00000169184.5	22:28447312	rs12170953	22	28447312	T	C	249826	0.789994	0.0155674	0.058414
ENSG00000169184.5	ENSG00000169184.5	22:28447442	rs56695231	22	28447442	G	A	249956	0.00762453	0.213052	0.07943
ENSG00000169184.5	ENSG00000169184.5	22:28448272	rs9608663	22	28448272	C	T	250786	0.224802	-0.0700077	0.057582
ENSG00000169184.5	ENSG00000169184.5	22:28448522	rs5997328	22	28448522	T	C	251036	0.171707	-0.19708	0.143931
ENSG00000169184.5	ENSG00000169184.5	22:28449353	rs12167128	22	28449353	A	C	251867	0.410746	0.0369837	0.044912
ENSG00000169184.5	ENSG00000169184.5	22:28449634	rs17484337	22	28449634	C	A	252148	0.790203	0.0155518	0.058415
ENSG00000169184.5	ENSG00000169184.5	22:28449827	rs34013124	22	28449827	C	T	252341	0.435677	0.0556396	0.071304
ENSG00000169184.5	ENSG00000169184.5	22:28450260	rs79217719	22	28450260	C	A	252774	0.796588	0.031471	0.122008
ENSG00000169184.5	ENSG00000169184.5	22:28450331	rs9625391	22	28450331	A	G	252845	0.791688	0.0154398	0.058417
ENSG00000169184.5	ENSG00000169184.5	22:28450428	rs17484428	22	28450428	G	A	252942	0.825244	-0.0199327	0.090212
ENSG00000169184.5	ENSG00000169184.5	22:28451333	rs35649017	22	28451333	C	T	253847	0.404223	0.0590124	0.070672
ENSG00000169184.5	ENSG00000169184.5	22:28452682	rs13055218	22	28452682	T	C	255196	0.404241	0.05901	0.070672
ENSG00000169184.5	ENSG00000169184.5	22:28453059	rs77788090	22	28453059	G	A	255573	0.247591	0.0816636	0.070524
ENSG00000169184.5	ENSG00000169184.5	22:28453166	rs71325273	22	28453166	T	C	255680	0.404248	0.0590092	0.070672
ENSG00000169184.5	ENSG00000169184.5	22:28453370	rs2345012	22	28453370	A	G	255884	0.0840727	-0.234976	0.13567
ENSG00000169184.5	ENSG00000169184.5	22:28454347	rs35523745	22	28454347	T	C	256861	0.423562	0.0675654	0.084341
ENSG00000169184.5	ENSG00000169184.5	22:28454406	rs73166788	22	28454406	C	A	256920	0.226134	-0.110074	0.090798
ENSG00000169184.5	ENSG00000169184.5	22:28454447	rs79975635	22	28454447	T	A	256961	0.677259	0.0514725	0.123577
ENSG00000169184.5	ENSG00000169184.5	22:28454655	rs4312589	22	28454655	T	G	257169	0.0923842	-0.0622448	0.036894
ENSG00000169184.5	ENSG00000169184.5	22:28454970	rs73880381	22	28454970	A	G	257484	0.79135	0.0154657	0.058418
ENSG00000169184.5	ENSG00000169184.5	22:28455214	rs75173276	22	28455214	A	C	257728	0.791356	0.0154653	0.058419
ENSG00000169184.5	ENSG00000169184.5	22:28455418	rs73880382	22	28455418	C	T	257932	0.775145	0.0172426	0.06032
ENSG00000169184.5	ENSG00000169184.5	22:28456751	rs12166740	22	28456751	T	C	259265	0.753452	0.0182792	0.058156
ENSG00000169184.5	ENSG00000169184.5	22:28457527	rs5752690	22	28457527	G	A	260041	0.0127164	0.194252	0.077601
ENSG00000169184.5	ENSG00000169184.5	22:28457582	rs112884957	22	28457582	A	G	260096	0.198737	-0.0784937	0.060973
ENSG00000169184.5	ENSG00000169184.5	22:28459665	rs79037983	22	28459665	G	A	262179	0.885714	0.0092447	0.064278
ENSG00000169184.5	ENSG00000169184.5	22:28460766	rs2143420	22	28460766	C	T	263280	0.321854	0.0453689	0.045739
ENSG00000169184.5	ENSG00000169184.5	22:28461138	rs10483141	22	28461138	G	A	263652	0.512077	0.0816641	0.124448
ENSG00000169184.5	ENSG00000169184.5	22:28462310	rs139314479	22	28462310	T	C	264824	0.896819	0.00960028	0.073982
ENSG00000169184.5	ENSG00000169184.5	22:28462318	rs77450399	22	28462318	C	T	264832	0.872521	0.00956999	0.059603
ENSG00000169184.5	ENSG00000169184.5	22:28462756	rs138683	22	28462756	A	G	265270	0.76679	0.0100218	0.033768
ENSG00000169184.5	ENSG00000169184.5	22:28462946	rs140083069	22	28462946	C	T	265460	0.366556	-0.142962	0.158144
ENSG00000169184.5	ENSG00000169184.5	22:28463340	rs73880383	22	28463340	G	A	265854	0.774233	0.0173118	0.060311
ENSG00000169184.5	ENSG00000169184.5	22:28463372	rs12168251	22	28463372	T	A	265886	0.774238	0.0173114	0.060311
ENSG00000169184.5	ENSG00000169184.5	22:28463376	rs12166938	22	28463376	A	G	265890	0.774619	0.0172817	0.060312
ENSG00000169184.5	ENSG00000169184.5	22:28463570	rs16985925	22	28463570	C	A	266084	0.512882	0.0815124	0.124454
ENSG00000169184.5	ENSG00000169184.5	22:28463696	rs9625393	22	28463696	G	A	266210	0.799151	0.0153671	0.060353
ENSG00000169184.5	ENSG00000169184.5	22:28464952	rs73880384	22	28464952	C	T	267466	0.774307	0.0173059	0.060311
ENSG00000169184.5	ENSG00000169184.5	22:28465176	rs16985933	22	28465176	C	T	267690	0.513638	0.0813697	0.12446
ENSG00000169184.5	ENSG00000169184.5	22:28465604	rs138684	22	28465604	A	G	268118	0.530046	-0.0209842	0.033388
ENSG00000169184.5	ENSG00000169184.5	22:28465931	rs9625394	22	28465931	C	T	268445	0.932578	-0.00648279	0.076578
ENSG00000169184.5	ENSG00000169184.5	22:28466685	rs73880385	22	28466685	T	C	269199	0.736278	0.0202292	0.060022
ENSG00000169184.5	ENSG00000169184.5	22:28467576	rs147534618	22	28467576	G	C	270090	0.656487	0.030692	0.068954
ENSG00000169184.5	ENSG00000169184.5	22:28467789	rs113440838	22	28467789	A	G	270303	0.133174	-0.213018	0.141554
ENSG00000169184.5	ENSG00000169184.5	22:28468059	rs9620766	22	28468059	C	T	270573	0.73644	0.0202161	0.060022
ENSG00000169184.5	ENSG00000169184.5	22:28468142	rs9620767	22	28468142	T	C	270656	0.736445	0.0202157	0.060022
ENSG00000169184.5	ENSG00000169184.5	22:28469117	rs10483142	22	28469117	C	T	271631	0.774982	0.0172521	0.060309
ENSG00000169184.5	ENSG00000169184.5	22:28469570	rs73880387	22	28469570	G	C	272084	0.790992	0.0154907	0.05841
ENSG00000169184.5	ENSG00000169184.5	22:28469630	rs138685	22	28469630	A	G	272144	0.889001	0.00469109	0.033589
ENSG00000169184.5	ENSG00000169184.5	22:28469795	rs10483143	22	28469795	T	C	272309	0.775033	0.017248	0.060308
ENSG00000169184.5	ENSG00000169184.5	22:28469825	rs16985951	22	28469825	T	C	272339	0.514787	0.0811526	0.124467
ENSG00000169184.5	ENSG00000169184.5	22:28470382	rs9306451	22	28470382	G	A	272896	0.668644	0.0257128	0.06003
ENSG00000169184.5	ENSG00000169184.5	22:28470623	rs12170558	22	28470623	G	T	273137	0.775168	0.0172373	0.060308
ENSG00000169184.5	ENSG00000169184.5	22:28470740	rs738473	22	28470740	C	T	273254	0.20173	-0.232789	0.182037
ENSG00000169184.5	ENSG00000169184.5	22:28471633	rs12168180	22	28471633	T	C	274147	0.753664	0.0182595	0.058145
ENSG00000169184.5	ENSG00000169184.5	22:28471715	rs12166719	22	28471715	C	T	274229	0.736821	0.0201852	0.06002
ENSG00000169184.5	ENSG00000169184.5	22:28472305	rs9625395	22	28472305	A	G	274819	0.753744	0.0182526	0.058143
ENSG00000169184.5	ENSG00000169184.5	22:28473889	rs56393679	22	28473889	C	T	276403	0.736901	0.0201787	0.06002
ENSG00000169184.5	ENSG00000169184.5	22:28474389	rs76772444	22	28474389	T	G	276903	0.951814	-0.0051756	0.085592
ENSG00000169184.5	ENSG00000169184.5	22:28475414	rs80029064	22	28475414	A	G	277928	0.0478875	-0.261178	0.1316
ENSG00000169184.5	ENSG00000169184.5	22:28475427	rs75709983	22	28475427	G	A	277941	0.996493	-0.000383138	0.087112
ENSG00000169184.5	ENSG00000169184.5	22:28475531	rs74277563	22	28475531	T	C	278045	0.639363	0.0312146	0.066562
ENSG00000169184.5	ENSG00000169184.5	22:28477048	rs118067492	22	28477048	G	A	279562	0.330172	0.0814083	0.083497
ENSG00000169184.5	ENSG00000169184.5	22:28477312	rs8137183	22	28477312	G	A	279826	0.340196	0.0637427	0.06675
ENSG00000169184.5	ENSG00000169184.5	22:28477370	rs146921298	22	28477370	C	T	279884	0.388113	-0.134898	0.15613
ENSG00000169184.5	ENSG00000169184.5	22:28477497	rs12166256	22	28477497	T	C	280011	0.791403	0.0154591	0.058409
ENSG00000169184.5	ENSG00000169184.5	22:28477513	rs111581289	22	28477513	C	A	280027	0.518602	0.0804261	0.124481
ENSG00000169184.5	ENSG00000169184.5	22:28477726	rs9625396	22	28477726	C	T	280240	0.777267	0.0170736	0.060314
ENSG00000169184.5	ENSG00000169184.5	22:28477816	rs9625397	22	28477816	T	C	280330	0.775428	0.0172165	0.060307
ENSG00000169184.5	ENSG00000169184.5	22:28477974	rs9625398	22	28477974	T	C	280488	0.77543	0.0172164	0.060307
ENSG00000169184.5	ENSG00000169184.5	22:28478325	rs9625399	22	28478325	C	T	280839	0.775433	0.0172161	0.060307
ENSG00000169184.5	ENSG00000169184.5	22:28478439	rs9625400	22	28478439	A	G	280953	0.775434	0.0172161	0.060307
ENSG00000169184.5	ENSG00000169184.5	22:28478535	rs57133747	22	28478535	C	T	281049	0.0756593	-0.25035	0.140551
ENSG00000169184.5	ENSG00000169184.5	22:28478680	rs76293896	22	28478680	T	C	281194	0.930851	0.00952432	0.109689
ENSG00000169184.5	ENSG00000169184.5	22:28478985	rs130408	22	28478985	G	A	281499	0.0481046	0.0785269	0.039606
ENSG00000169184.5	ENSG00000169184.5	22:28479956	rs150578762	22	28479956	G	A	282470	0.960754	0.00399328	0.0811
ENSG00000169184.5	ENSG00000169184.5	22:28480119	rs5752692	22	28480119	A	C	282633	0.866392	0.0079956	0.047493
ENSG00000169184.5	ENSG00000169184.5	22:28480255	rs4036493	22	28480255	C	G	282769	0.869996	0.0101822	0.062173
ENSG00000169184.5	ENSG00000169184.5	22:28480334	rs34625726	22	28480334	G	A	282848	0.439093	0.0552715	0.071362
ENSG00000169184.5	ENSG00000169184.5	22:28480382	rs147801358	22	28480382	A	C	282896	0.581594	0.0373516	0.067725
ENSG00000169184.5	ENSG00000169184.5	22:28480399	rs191476975	22	28480399	G	A	282913	0.0153519	0.186828	0.076735
ENSG00000169184.5	ENSG00000169184.5	22:28480828	rs9625402	22	28480828	T	C	283342	0.775456	0.0172143	0.060307
ENSG00000169184.5	ENSG00000169184.5	22:28480875	rs138399504	22	28480875	G	A	283389	0.035697	0.15253	0.072368
ENSG00000169184.5	ENSG00000169184.5	22:28481005	rs182287322	22	28481005	C	G	283519	0.870846	0.0195489	0.120159
ENSG00000169184.5	ENSG00000169184.5	22:28481071	rs150217208	22	28481071	C	T	283585	0.210858	-0.0762881	0.060871
ENSG00000169184.5	ENSG00000169184.5	22:28481130	rs149338744	22	28481130	A	C	283644	0.782496	0.0131311	0.047532
ENSG00000169184.5	ENSG00000169184.5	22:28481524	rs138891345	22	28481524	G	A	284038	0.779946	0.0169173	0.060509
ENSG00000169184.5	ENSG00000169184.5	22:28481563	rs147411812	22	28481563	C	T	284077	0.779946	0.0169172	0.060509
ENSG00000169184.5	ENSG00000169184.5	22:28482492	rs149659189	22	28482492	G	A	285006	0.917947	-0.00769981	0.074692
ENSG00000169184.5	ENSG00000169184.5	22:28482627	rs140732773	22	28482627	C	G	285141	0.73699	0.0201717	0.06002
ENSG00000169184.5	ENSG00000169184.5	22:28483348	rs141329510	22	28483348	T	C	285862	0.736188	0.0202358	0.060021
ENSG00000169184.5	ENSG00000169184.5	22:28484784	rs130410	22	28484784	G	T	287298	0.365839	0.0534888	0.059081
ENSG00000169184.5	ENSG00000169184.5	22:28485151	rs150411168	22	28485151	A	G	287665	0.206908	0.0907597	0.071791
ENSG00000169184.5	ENSG00000169184.5	22:28485558	rs130411	22	28485558	C	T	288072	0.523088	0.0795649	0.124481
ENSG00000169184.5	ENSG00000169184.5	22:28485683	rs5752693	22	28485683	A	G	288197	0.0218108	0.185218	0.080428
ENSG00000169184.5	ENSG00000169184.5	22:28485744	rs147428307	22	28485744	T	C	288258	0.739364	0.019986	0.06003
ENSG00000169184.5	ENSG00000169184.5	22:28485790	rs138123118	22	28485790	C	A	288304	0.431915	0.0533473	0.067808
ENSG00000169184.5	ENSG00000169184.5	22:28486382	rs9608665	22	28486382	C	T	288896	0.214292	-0.0706635	0.056809
ENSG00000169184.5	ENSG00000169184.5	22:28486416	rs130412	22	28486416	T	A	288930	0.836631	0.0072377	0.035076
ENSG00000169184.5	ENSG00000169184.5	22:28487192	rs16985967	22	28487192	C	T	289706	0.737021	0.0201693	0.06002
ENSG00000169184.5	ENSG00000169184.5	22:28487474	rs9625403	22	28487474	T	C	289988	0.737037	0.0201673	0.060018
ENSG00000169184.5	ENSG00000169184.5	22:28487731	rs9620768	22	28487731	C	G	290245	0.752829	0.0183237	0.058146
ENSG00000169184.5	ENSG00000169184.5	22:28488105	rs130413	22	28488105	G	T	290619	0.315184	0.0456246	0.045366
ENSG00000169184.5	ENSG00000169184.5	22:28488295	rs5762474	22	28488295	C	T	290809	0.0154305	0.186209	0.07654
ENSG00000169184.5	ENSG00000169184.5	22:28488450	rs135113	22	28488450	G	A	290964	0.585359	0.0318571	0.058343
ENSG00000169184.5	ENSG00000169184.5	22:28488491	rs130414	22	28488491	C	G	291005	0.392045	0.0389478	0.045454
ENSG00000169184.5	ENSG00000169184.5	22:28489528	rs145803752	22	28489528	T	C	292042	0.387379	-0.135107	0.15613
ENSG00000169184.5	ENSG00000169184.5	22:28490357	rs16985976	22	28490357	C	A	292871	0.736503	0.02021	0.060019
ENSG00000169184.5	ENSG00000169184.5	22:28490909	rs767919	22	28490909	G	A	293423	0.445076	0.0545474	0.071357
ENSG00000169184.5	ENSG00000169184.5	22:28492151	rs2294969	22	28492151	C	G	294665	0.0533147	0.140584	0.072531
ENSG00000169184.5	ENSG00000169184.5	22:28492732	rs76806120	22	28492732	T	C	295246	0.768408	0.0281522	0.09554
ENSG00000169184.5	ENSG00000169184.5	22:28492990	rs12166164	22	28492990	G	A	295504	0.876024	0.0093401	0.059829
ENSG00000169184.5	ENSG00000169184.5	22:28493429	rs10154425	22	28493429	A	C	295943	0.790966	0.0154919	0.058407
ENSG00000169184.5	ENSG00000169184.5	22:28494756	rs13058493	22	28494756	T	C	297270	0.393049	0.0603232	0.070549
ENSG00000169184.5	ENSG00000169184.5	22:28497547	rs55961693	22	28497547	C	G	300061	0.579165	-0.0381677	0.068762
ENSG00000169184.5	ENSG00000169184.5	22:28497820	rs9306452	22	28497820	A	G	300334	0.774977	0.0172505	0.060302
ENSG00000169184.5	ENSG00000169184.5	22:28498107	rs16985990	22	28498107	T	G	300621	0.0437521	-0.267793	0.132371
ENSG00000169184.5	ENSG00000169184.5	22:28498144	rs28462248	22	28498144	C	G	300658	0.63126	-0.0321133	0.066856
ENSG00000169184.5	ENSG00000169184.5	22:28498648	rs9625405	22	28498648	G	A	301162	0.763603	0.0181748	0.060389
ENSG00000169184.5	ENSG00000169184.5	22:28499484	rs117250035	22	28499484	C	T	301998	0.840832	0.0224569	0.111746
ENSG00000169184.5	ENSG00000169184.5	22:28500159	rs761322	22	28500159	C	G	302673	0.77498	0.0172514	0.060306
ENSG00000169184.5	ENSG00000169184.5	22:28500281	rs5762478	22	28500281	T	C	302795	0.0531018	0.14052	0.072433
ENSG00000169184.5	ENSG00000169184.5	22:28500731	rs761323	22	28500731	T	C	303245	0.790976	0.0154912	0.058408
ENSG00000169184.5	ENSG00000169184.5	22:28502063	rs9625406	22	28502063	T	C	304577	0.59472	0.0323286	0.060717
ENSG00000169184.5	ENSG00000169184.5	22:28502064	rs9625407	22	28502064	A	T	304578	0.560948	0.0351556	0.060412
ENSG00000169184.5	ENSG00000169184.5	22:28502867	rs9620769	22	28502867	A	C	305381	0.753374	0.0182813	0.058144
ENSG00000169184.5	ENSG00000169184.5	22:28504183	rs9625408	22	28504183	G	A	306697	0.790994	0.0154899	0.058408
ENSG00000169184.5	ENSG00000169184.5	22:28504258	rs9625409	22	28504258	A	G	306772	0.753356	0.0182826	0.058143
ENSG00000169184.5	ENSG00000169184.5	22:28504756	rs11912165	22	28504756	C	T	307270	0.0203554	0.189034	0.081155
ENSG00000169184.5	ENSG00000169184.5	22:28505128	rs9625410	22	28505128	A	G	307642	0.742928	0.0191009	0.058197
ENSG00000169184.5	ENSG00000169184.5	22:28507096	rs73880393	22	28507096	C	T	309610	0.753394	0.0182798	0.058144
ENSG00000169184.5	ENSG00000169184.5	22:28507386	rs17407024	22	28507386	T	C	309900	0.774823	0.0168263	0.058778
ENSG00000169184.5	ENSG00000169184.5	22:28508025	rs2345714	22	28508025	C	T	310539	0.985113	0.00163852	0.087757
ENSG00000169184.5	ENSG00000169184.5	22:28508216	rs9620770	22	28508216	C	A	310730	0.736545	0.0202068	0.060019
ENSG00000169184.5	ENSG00000169184.5	22:28508895	rs73166793	22	28508895	A	G	311409	0.3372	0.0897569	0.093409
ENSG00000169184.5	ENSG00000169184.5	22:28509275	rs144706957	22	28509275	C	T	311789	0.599242	0.0865905	0.164645
ENSG00000169184.5	ENSG00000169184.5	22:28509461	rs73880395	22	28509461	C	T	311975	0.736555	0.020206	0.060019
ENSG00000169184.5	ENSG00000169184.5	22:28510099	rs9620771	22	28510099	T	A	312613	0.753123	0.0183024	0.05815
ENSG00000169184.5	ENSG00000169184.5	22:28510237	rs5762481	22	28510237	T	C	312751	0.426113	-0.0380568	0.047768
ENSG00000169184.5	ENSG00000169184.5	22:28510642	rs57686964	22	28510642	A	G	313156	0.753416	0.0182782	0.058144
ENSG00000169184.5	ENSG00000169184.5	22:28510690	rs75503143	22	28510690	C	A	313204	0.571517	0.0399634	0.070569
ENSG00000169184.5	ENSG00000169184.5	22:28512835	rs12168054	22	28512835	C	T	315349	0.791047	0.0154861	0.058409
ENSG00000169184.5	ENSG00000169184.5	22:28513605	rs2038286	22	28513605	A	G	316119	0.525166	-0.0791608	0.124471
ENSG00000169184.5	ENSG00000169184.5	22:28513986	rs2038287	22	28513986	C	A	316500	0.3385	-0.0430978	0.044973
ENSG00000169184.5	ENSG00000169184.5	22:28514035	rs12170022	22	28514035	A	G	316549	0.753436	0.0182768	0.058145
ENSG00000169184.5	ENSG00000169184.5	22:28514066	rs56233401	22	28514066	T	C	316580	0.753436	0.0182767	0.058144
ENSG00000169184.5	ENSG00000169184.5	22:28514109	rs58823697	22	28514109	A	G	316623	0.731148	0.0199212	0.057936
ENSG00000169184.5	ENSG00000169184.5	22:28514173	rs2881204	22	28514173	A	G	316687	0.525146	-0.0791646	0.124471
ENSG00000169184.5	ENSG00000169184.5	22:28514547	rs12484116	22	28514547	T	G	317061	0.297914	0.122737	0.117754
ENSG00000169184.5	ENSG00000169184.5	22:28514738	rs147975440	22	28514738	T	A	317252	0.385343	-0.135666	0.156104
ENSG00000169184.5	ENSG00000169184.5	22:28514922	rs12166912	22	28514922	T	G	317436	0.753371	0.0182817	0.058144
ENSG00000169184.5	ENSG00000169184.5	22:28515700	rs147314915	22	28515700	C	T	318214	0.829828	0.0306259	0.142402
ENSG00000169184.5	ENSG00000169184.5	22:28516032	rs9608666	22	28516032	T	C	318546	0.200922	-0.0735485	0.05741
ENSG00000169184.5	ENSG00000169184.5	22:28516628	rs5752697	22	28516628	T	A	319142	0.524982	-0.079196	0.124471
ENSG00000169184.5	ENSG00000169184.5	22:28517782	rs75640101	22	28517782	G	A	320296	0.307502	0.122512	0.119896
ENSG00000169184.5	ENSG00000169184.5	22:28518150	rs12166158	22	28518150	T	C	320664	0.753373	0.0182815	0.058144
ENSG00000169184.5	ENSG00000169184.5	22:28518188	rs140021246	22	28518188	C	T	320702	0.770313	-0.031828	0.108937
ENSG00000169184.5	ENSG00000169184.5	22:28518273	rs114097879	22	28518273	G	A	320787	0.776297	-0.0309726	0.108926
ENSG00000169184.5	ENSG00000169184.5	22:28519110	rs16986037	22	28519110	A	G	321624	0.868363	0.00959162	0.057834
ENSG00000169184.5	ENSG00000169184.5	22:28519236	rs116211144	22	28519236	T	G	321750	0.619408	0.0288597	0.058058
ENSG00000169184.5	ENSG00000169184.5	22:28519424	rs1969681	22	28519424	T	C	321938	0.392803	-0.0409166	0.047828
ENSG00000169184.5	ENSG00000169184.5	22:28519644	rs16987005	22	28519644	C	G	322158	0.753457	0.0182752	0.058145
ENSG00000169184.5	ENSG00000169184.5	22:28521011	rs76472294	22	28521011	A	G	323525	0.755329	0.0298279	0.095651
ENSG00000169184.5	ENSG00000169184.5	22:28521553	rs9625413	22	28521553	G	C	324067	0.753376	0.0182813	0.058144
ENSG00000169184.5	ENSG00000169184.5	22:28524300	rs13055409	22	28524300	C	T	326814	0.443477	0.0547396	0.071358
ENSG00000169184.5	ENSG00000169184.5	22:28528745	rs28360522	22	28528745	C	A	331259	0.422957	0.0570844	0.071164
ENSG00000169184.5	ENSG00000169184.5	22:28529281	rs135637	22	28529281	G	A	331795	0.528189	0.0785821	0.124469
ENSG00000169184.5	ENSG00000169184.5	22:28529782	rs146311092	22	28529782	G	A	332296	0.180961	-0.0765961	0.057153
ENSG00000169184.5	ENSG00000169184.5	22:28530344	rs149921818	22	28530344	G	A	332858	0.862526	-0.0185362	0.106976
ENSG00000169184.5	ENSG00000169184.5	22:28530659	rs135638	22	28530659	G	A	333173	0.525116	0.0791693	0.12447
ENSG00000169184.5	ENSG00000169184.5	22:28530704	rs9625415	22	28530704	G	A	333218	0.603105	0.0315428	0.060617
ENSG00000169184.5	ENSG00000169184.5	22:28531088	rs9613568	22	28531088	T	C	333602	0.179865	-0.07679	0.057153
ENSG00000169184.5	ENSG00000169184.5	22:28532906	rs12166023	22	28532906	C	A	335420	0.733837	0.0197916	0.058164
ENSG00000169184.5	ENSG00000169184.5	22:28534005	rs77919927	22	28534005	G	T	336519	0.401142	0.0611613	0.072767
ENSG00000169184.5	ENSG00000169184.5	22:28535417	rs77404710	22	28535417	T	A	337931	0.0160237	-0.267388	0.110539
ENSG00000169184.5	ENSG00000169184.5	22:28536006	rs7291650	22	28536006	G	T	338520	0.4932	-0.0626101	0.091285
ENSG00000169184.5	ENSG00000169184.5	22:28537115	rs5762492	22	28537115	C	T	339629	0.0114982	0.193244	0.076103
ENSG00000169184.5	ENSG00000169184.5	22:28537362	rs146859902	22	28537362	A	G	339876	0.0240296	-0.380127	0.167788
ENSG00000169184.5	ENSG00000169184.5	22:28537505	rs35417721	22	28537505	C	T	340019	0.430911	0.066516	0.084362
ENSG00000169184.5	ENSG00000169184.5	22:28537992	rs135640	22	28537992	C	T	340506	0.111292	0.0639325	0.040057
ENSG00000169184.5	ENSG00000169184.5	22:28538770	rs135641	22	28538770	A	T	341284	0.525401	0.0791135	0.124468
ENSG00000169184.5	ENSG00000169184.5	22:28538999	rs135642	22	28538999	G	A	341513	0.319751	0.0625023	0.062738
ENSG00000169184.5	ENSG00000169184.5	22:28539045	rs34189918	22	28539045	T	A	341559	0.446605	0.0543671	0.071361
ENSG00000169184.5	ENSG00000169184.5	22:28539074	rs135643	22	28539074	C	A	341588	0.525594	0.0790761	0.124467
ENSG00000169184.5	ENSG00000169184.5	22:28539193	rs135644	22	28539193	G	A	341707	0.525875	0.0790216	0.124466
ENSG00000169184.5	ENSG00000169184.5	22:28540492	rs9608667	22	28540492	A	G	343006	0.635072	-0.0166538	0.035063
ENSG00000169184.5	ENSG00000169184.5	22:28540809	rs135645	22	28540809	G	A	343323	0.5267	0.0788612	0.124461
ENSG00000169184.5	ENSG00000169184.5	22:28541025	rs9613569	22	28541025	C	A	343539	0.148452	-0.0827376	0.057143
ENSG00000169184.5	ENSG00000169184.5	22:28541075	rs135646	22	28541075	T	G	343589	0.272645	-0.0760986	0.069272
ENSG00000169184.5	ENSG00000169184.5	22:28541350	rs2064360	22	28541350	G	A	343864	0.0189546	0.186871	0.079308
ENSG00000169184.5	ENSG00000169184.5	22:28541884	rs34364992	22	28541884	T	C	344398	0.446409	0.0543908	0.071361
ENSG00000169184.5	ENSG00000169184.5	22:28541980	rs13057007	22	28541980	C	T	344494	0.442896	0.0548091	0.071357
ENSG00000169184.5	ENSG00000169184.5	22:28543800	rs9625416	22	28543800	T	C	346314	0.753015	0.0183098	0.058147
ENSG00000169184.5	ENSG00000169184.5	22:28543833	rs9625417	22	28543833	G	A	346347	0.752897	0.0183187	0.058146
ENSG00000169184.5	ENSG00000169184.5	22:28544093	rs6005724	22	28544093	G	C	346607	0.959574	0.0044697	0.088124
ENSG00000169184.5	ENSG00000169184.5	22:28545264	rs9613570	22	28545264	A	C	347778	0.0987661	-0.0607398	0.036705
ENSG00000169184.5	ENSG00000169184.5	22:28545329	rs9608668	22	28545329	T	C	347843	0.448848	-0.029132	0.038427
ENSG00000169184.5	ENSG00000169184.5	22:28545331	rs9625418	22	28545331	C	T	347845	0.752493	0.0183483	0.058142
ENSG00000169184.5	ENSG00000169184.5	22:28545625	rs5762495	22	28545625	C	T	348139	0.0183835	0.187118	0.079027
ENSG00000169184.5	ENSG00000169184.5	22:28545827	rs135647	22	28545827	G	A	348341	0.526087	0.0789789	0.124462
ENSG00000169184.5	ENSG00000169184.5	22:28545885	rs181991389	22	28545885	T	C	348399	0.355848	-0.173526	0.187716
ENSG00000169184.5	ENSG00000169184.5	22:28546346	rs5762497	22	28546346	T	G	348860	0.193786	-0.0672848	0.05169
ENSG00000169184.5	ENSG00000169184.5	22:28547410	rs5762498	22	28547410	C	T	349924	0.0180565	0.187731	0.079061
ENSG00000169184.5	ENSG00000169184.5	22:28547846	rs6005726	22	28547846	G	A	350360	0.959145	0.00451704	0.088121
ENSG00000169184.5	ENSG00000169184.5	22:28548967	rs16986077	22	28548967	C	T	351481	0.753311	0.0183228	0.05826
ENSG00000169184.5	ENSG00000169184.5	22:28549292	rs5997341	22	28549292	T	A	351806	0.675654	-0.0449495	0.107351
ENSG00000169184.5	ENSG00000169184.5	22:28550006	rs135648	22	28550006	G	A	352520	0.270131	0.0458731	0.041539
ENSG00000169184.5	ENSG00000169184.5	22:28550084	rs135649	22	28550084	A	G	352598	0.52527	0.0791356	0.124463
ENSG00000169184.5	ENSG00000169184.5	22:28550600	rs8141981	22	28550600	T	C	353114	0.440542	0.0550947	0.07136
ENSG00000169184.5	ENSG00000169184.5	22:28551792	rs73166800	22	28551792	G	A	354306	0.0874631	-0.148235	0.086523
ENSG00000169184.5	ENSG00000169184.5	22:28552395	rs62237572	22	28552395	C	G	354909	0.725536	-0.0191944	0.054635
ENSG00000169184.5	ENSG00000169184.5	22:28552974	rs79247744	22	28552974	C	T	355488	0.751017	0.0184591	0.058135
ENSG00000169184.5	ENSG00000169184.5	22:28553180	rs4822952	22	28553180	G	A	355694	0.71679	0.015675	0.04318
ENSG00000169184.5	ENSG00000169184.5	22:28554373	rs4820782	22	28554373	T	C	356887	0.570754	-0.0202822	0.035744
ENSG00000169184.5	ENSG00000169184.5	22:28554521	rs55856549	22	28554521	C	A	357035	0.75089	0.0184686	0.058134
ENSG00000169184.5	ENSG00000169184.5	22:28555241	rs9625421	22	28555241	T	C	357755	0.750624	0.0184885	0.058132
ENSG00000169184.5	ENSG00000169184.5	22:28555561	rs144364469	22	28555561	C	T	358075	0.357338	-0.158635	0.172141
ENSG00000169184.5	ENSG00000169184.5	22:28557741	rs73168107	22	28557741	C	A	360255	0.608091	0.0228272	0.044479
ENSG00000169184.5	ENSG00000169184.5	22:28558418	rs135653	22	28558418	C	T	360932	0.331141	0.0437326	0.044945
ENSG00000169184.5	ENSG00000169184.5	22:28558679	rs135654	22	28558679	A	G	361193	0.173181	-0.0937616	0.068712
ENSG00000169184.5	ENSG00000169184.5	22:28558766	rs55916256	22	28558766	T	C	361280	0.115546	-0.0582317	0.036919
ENSG00000169184.5	ENSG00000169184.5	22:28559120	rs17486417	22	28559120	G	C	361634	0.171403	-0.0715756	0.052236
ENSG00000169184.5	ENSG00000169184.5	22:28559595	rs16986103	22	28559595	G	C	362109	0.957952	0.00464909	0.088121
ENSG00000169184.5	ENSG00000169184.5	22:28559994	rs144907898	22	28559994	C	A	362508	0.138273	0.182314	0.122745
ENSG00000169184.5	ENSG00000169184.5	22:28560073	rs149425890	22	28560073	C	T	362587	0.333461	0.136165	0.140612
ENSG00000169184.5	ENSG00000169184.5	22:28560148	rs10212007	22	28560148	C	G	362662	0.745314	0.0184287	0.056694
ENSG00000169184.5	ENSG00000169184.5	22:28560576	rs140074748	22	28560576	C	T	363090	0.795681	0.015141	0.058433
ENSG00000169184.5	ENSG00000169184.5	22:28560598	rs145458659	22	28560598	A	G	363112	0.517537	0.0805919	0.124421
ENSG00000169184.5	ENSG00000169184.5	22:28560664	rs116049372	22	28560664	A	C	363178	0.739369	-0.0179413	0.05389
ENSG00000169184.5	ENSG00000169184.5	22:28561468	rs185716372	22	28561468	A	T	363982	0.486355	-0.0319895	0.04591
ENSG00000169184.5	ENSG00000169184.5	22:28561469	rs190915039	22	28561469	G	C	363983	0.99305	-0.000400819	0.045985
ENSG00000169184.5	ENSG00000169184.5	22:28562316	rs146727521	22	28562316	C	T	364830	0.627745	0.0353466	0.072836
ENSG00000169184.5	ENSG00000169184.5	22:28562372	rs140314815	22	28562372	C	T	364886	0.431865	0.0561126	0.071315
ENSG00000169184.5	ENSG00000169184.5	22:28563142	rs5762504	22	28563142	A	C	365656	0.0390798	0.147302	0.071149
ENSG00000169184.5	ENSG00000169184.5	22:28563452	rs135659	22	28563452	T	C	365966	0.5186	0.0804006	0.124441
ENSG00000169184.5	ENSG00000169184.5	22:28563787	rs145902621	22	28563787	C	T	366301	0.203386	0.0825597	0.064798
ENSG00000169184.5	ENSG00000169184.5	22:28564062	rs181044206	22	28564062	A	G	366576	0.758796	-0.0290356	0.094493
ENSG00000169184.5	ENSG00000169184.5	22:28564931	rs6005733	22	28564931	C	T	367445	0.956874	0.00476827	0.088119
ENSG00000169184.5	ENSG00000169184.5	22:28567192	rs5762506	22	28567192	G	A	369706	0.0136223	0.196855	0.07943
ENSG00000169184.5	ENSG00000169184.5	22:28567361	rs35286067	22	28567361	C	T	369875	0.428155	0.056543	0.071286
ENSG00000169184.5	ENSG00000169184.5	22:28570436	rs5762508	22	28570436	A	G	372950	0.0363153	0.149656	0.071243
ENSG00000169184.5	ENSG00000169184.5	22:28571028	rs715527	22	28571028	G	T	373542	0.282085	0.0379339	0.035217
ENSG00000169184.5	ENSG00000169184.5	22:28571341	rs116896149	22	28571341	A	T	373855	0.504989	0.0828809	0.124207
ENSG00000169184.5	ENSG00000169184.5	22:28571497	rs184123595	22	28571497	A	G	374011	0.738775	0.0307094	0.092023
ENSG00000169184.5	ENSG00000169184.5	22:28572641	rs118011660	22	28572641	T	C	375155	0.744939	0.0311258	0.09561
ENSG00000169184.5	ENSG00000169184.5	22:28573306	rs75222213	22	28573306	G	A	375820	0.251046	-0.115392	0.100382
ENSG00000169184.5	ENSG00000169184.5	22:28574432	rs77109182	22	28574432	G	A	376946	0.0520111	0.140133	0.071899
ENSG00000169184.5	ENSG00000169184.5	22:28575400	rs141144080	22	28575400	G	A	377914	0.613448	0.0552862	0.109355
ENSG00000169184.5	ENSG00000169184.5	22:28575543	rs5762511	22	28575543	A	G	378057	0.386135	0.0391659	0.045142
ENSG00000169184.5	ENSG00000169184.5	22:28577333	rs76469443	22	28577333	G	C	379847	0.430082	0.055858	0.070718
ENSG00000169184.5	ENSG00000169184.5	22:28578089	rs28579300	22	28578089	C	T	380603	0.746015	0.0188346	0.058108
ENSG00000169184.5	ENSG00000169184.5	22:28578328	rs73882704	22	28578328	G	C	380842	0.746141	0.0188251	0.058109
ENSG00000169184.5	ENSG00000169184.5	22:28579487	rs6005735	22	28579487	C	T	382001	0.951615	0.00534975	0.088108
ENSG00000169184.5	ENSG00000169184.5	22:28579637	rs73882705	22	28579637	C	T	382151	0.745917	0.0188418	0.058107
ENSG00000169184.5	ENSG00000169184.5	22:28580269	rs7510988	22	28580269	T	C	382783	0.952196	0.0052855	0.088109
ENSG00000169184.5	ENSG00000169184.5	22:28580880	rs988893	22	28580880	C	G	383394	0.745774	0.0188524	0.058106
ENSG00000169184.5	ENSG00000169184.5	22:28581038	rs78058400	22	28581038	G	C	383552	0.293979	0.0655627	0.06239
ENSG00000169184.5	ENSG00000169184.5	22:28581377	rs1569700	22	28581377	A	T	383891	0.293783	0.0655829	0.062384
ENSG00000169184.5	ENSG00000169184.5	22:28582273	rs73427747	22	28582273	G	A	384787	0.610686	0.042984	0.084364
ENSG00000169184.5	ENSG00000169184.5	22:28582812	rs28720063	22	28582812	G	A	385326	0.013269	0.202876	0.081546
ENSG00000169184.5	ENSG00000169184.5	22:28583679	rs9625425	22	28583679	C	T	386193	0.745228	0.0188934	0.058103
ENSG00000169184.5	ENSG00000169184.5	22:28583738	rs7284814	22	28583738	C	T	386252	0.896911	0.00540225	0.041668
ENSG00000169184.5	ENSG00000169184.5	22:28583984	rs79906135	22	28583984	C	A	386498	0.417418	0.0577471	0.071137
ENSG00000169184.5	ENSG00000169184.5	22:28584043	rs80229812	22	28584043	C	T	386557	0.742777	0.0313981	0.095606
ENSG00000169184.5	ENSG00000169184.5	22:28584917	rs55822447	22	28584917	G	T	387431	0.182691	0.0514819	0.038566
ENSG00000169184.5	ENSG00000169184.5	22:28586674	rs8140229	22	28586674	G	A	389188	0.872499	0.00669582	0.041695
ENSG00000169184.5	ENSG00000169184.5	22:28587639	rs117363001	22	28587639	C	A	390153	0.599005	-0.0749371	0.142395
ENSG00000169184.5	ENSG00000169184.5	22:28588278	rs146610269	22	28588278	T	C	390792	0.783366	0.0160631	0.058385
ENSG00000169184.5	ENSG00000169184.5	22:28588325	rs149586731	22	28588325	G	A	390839	0.298609	0.0650852	0.062533
ENSG00000169184.5	ENSG00000169184.5	22:28588430	rs141326646	22	28588430	T	A	390944	0.070573	-0.229762	0.126717
ENSG00000169184.5	ENSG00000169184.5	22:28588572	rs140490866	22	28588572	G	T	391086	0.854966	-0.0166136	0.090831
ENSG00000169184.5	ENSG00000169184.5	22:28588653	rs28865637	22	28588653	T	C	391167	0.0533204	-0.0733778	0.037858
ENSG00000169184.5	ENSG00000169184.5	22:28588693	rs9625427	22	28588693	G	A	391207	0.794447	0.0151416	0.058076
ENSG00000169184.5	ENSG00000169184.5	22:28589218	rs138133717	22	28589218	G	A	391732	0.484076	-0.120307	0.171761
ENSG00000169184.5	ENSG00000169184.5	22:28589690	rs150729865	22	28589690	A	G	392204	0.125548	0.159209	0.103706
ENSG00000169184.5	ENSG00000169184.5	22:28589832	rs115735602	22	28589832	T	C	392346	0.290454	0.0659464	0.062298
ENSG00000169184.5	ENSG00000169184.5	22:28590275	rs8138645	22	28590275	G	A	392789	0.391282	0.033781	0.03936
ENSG00000169184.5	ENSG00000169184.5	22:28593104	rs143687692	22	28593104	T	C	395618	0.0344296	0.155321	0.073179
ENSG00000169184.5	ENSG00000169184.5	22:28593423	rs9625430	22	28593423	A	G	395937	0.783199	0.0160762	0.058386
ENSG00000169184.5	ENSG00000169184.5	22:28593867	rs71325275	22	28593867	A	T	396381	0.413484	0.0582122	0.071107
ENSG00000169184.5	ENSG00000169184.5	22:28593960	rs79020265	22	28593960	A	T	396474	0.174053	-0.184639	0.135586
ENSG00000169184.5	ENSG00000169184.5	22:28594249	rs71325276	22	28594249	T	C	396763	0.413487	0.0582118	0.071107
ENSG00000169184.5	ENSG00000169184.5	22:28595739	rs113401173	22	28595739	A	G	398253	0.54604	0.0791683	0.131022
ENSG00000169184.5	ENSG00000169184.5	22:28596792	rs74717952	22	28596792	T	G	399306	0.189936	-0.178251	0.135752
ENSG00000169184.5	ENSG00000169184.5	22:28598630	rs9613573	22	28598630	T	C	401144	0.16867	-0.0789097	0.05722
ENSG00000169184.5	ENSG00000169184.5	22:28598972	rs77916783	22	28598972	T	A	401486	0.595041	-0.0925914	0.174049
ENSG00000169184.5	ENSG00000169184.5	22:28600084	rs117273794	22	28600084	A	G	402598	0.817254	0.0258592	0.111831
ENSG00000169184.5	ENSG00000169184.5	22:28602377	rs74635998	22	28602377	G	A	404891	0.498682	0.0839505	0.123967
ENSG00000169184.5	ENSG00000169184.5	22:28603480	rs73882709	22	28603480	A	T	405994	0.799023	0.0147767	0.057997
ENSG00000169184.5	ENSG00000169184.5	22:28603800	rs9608672	22	28603800	C	T	406314	0.165849	-0.0794186	0.057207
ENSG00000169184.5	ENSG00000169184.5	22:28604583	rs9613574	22	28604583	C	T	407097	0.531018	0.0242094	0.038611
ENSG00000169184.5	ENSG00000169184.5	22:28605145	rs117436126	22	28605145	A	G	407659	0.817329	0.0258485	0.111831
ENSG00000169184.5	ENSG00000169184.5	22:28605774	rs140863394	22	28605774	T	C	408288	0.8515	-0.0200455	0.107007
ENSG00000169184.5	ENSG00000169184.5	22:28606733	rs12168652	22	28606733	C	T	409247	0.744923	0.0189188	0.058109
ENSG00000169184.5	ENSG00000169184.5	22:28607190	rs148899683	22	28607190	T	C	409704	0.502904	0.0832066	0.124087
ENSG00000169184.5	ENSG00000169184.5	22:28607972	rs9613575	22	28607972	G	A	410486	0.163222	-0.0798951	0.057192
ENSG00000169184.5	ENSG00000169184.5	22:28608207	rs5752707	22	28608207	A	G	410721	0.105689	-0.0891454	0.054972
ENSG00000169184.5	ENSG00000169184.5	22:28609900	rs138343489	22	28609900	A	G	412414	0.564998	0.0427799	0.07428
ENSG00000169184.5	ENSG00000169184.5	22:28610029	rs143103901	22	28610029	G	A	412543	0.474246	-0.0293241	0.040939
ENSG00000169184.5	ENSG00000169184.5	22:28610382	rs9613578	22	28610382	C	G	412896	0.565944	-0.0684413	0.119127
ENSG00000169184.5	ENSG00000169184.5	22:28612297	rs7285440	22	28612297	A	G	414811	0.291079	0.0658555	0.062293
ENSG00000169184.5	ENSG00000169184.5	22:28612371	rs78646982	22	28612371	G	C	414885	0.270755	0.150361	0.136333
ENSG00000169184.5	ENSG00000169184.5	22:28612399	rs134169	22	28612399	A	T	414913	0.564016	-0.0283745	0.049143
ENSG00000169184.5	ENSG00000169184.5	22:28612645	rs134170	22	28612645	T	C	415159	0.738372	-0.0160997	0.048167
ENSG00000169184.5	ENSG00000169184.5	22:28615453	rs134172	22	28615453	A	G	417967	0.732781	-0.0141967	0.04155
ENSG00000169184.5	ENSG00000169184.5	22:28616080	rs12167735	22	28616080	T	C	418594	0.745839	0.0188539	0.058126
ENSG00000169184.5	ENSG00000169184.5	22:28616356	rs9613580	22	28616356	G	C	418870	0.508054	-0.0264044	0.039857
ENSG00000169184.5	ENSG00000169184.5	22:28618454	rs134173	22	28618454	A	G	420968	0.0403113	-0.0734641	0.035707
ENSG00000169184.5	ENSG00000169184.5	22:28619218	rs134174	22	28619218	A	C	421732	0.0756069	-0.0717983	0.040302
ENSG00000169184.5	ENSG00000169184.5	22:28620584	rs9620778	22	28620584	G	A	423098	0.348904	-0.0493235	0.052592
ENSG00000169184.5	ENSG00000169184.5	22:28620687	rs34637076	22	28620687	G	A	423201	0.358374	0.0681697	0.074133
ENSG00000169184.5	ENSG00000169184.5	22:28620907	rs5752710	22	28620907	A	G	423421	0.362978	0.0338222	0.037136
ENSG00000169184.5	ENSG00000169184.5	22:28620996	rs9625433	22	28620996	G	A	423510	0.398274	-0.0438158	0.051814
ENSG00000169184.5	ENSG00000169184.5	22:28621434	rs73168123	22	28621434	C	T	423948	0.247917	-0.116283	0.10049
ENSG00000169184.5	ENSG00000169184.5	22:28621782	rs73168125	22	28621782	C	T	424296	0.366312	-0.045617	0.050436
ENSG00000169184.5	ENSG00000169184.5	22:28622140	rs77495617	22	28622140	A	G	424654	0.638839	-0.0403823	0.085976
ENSG00000169184.5	ENSG00000169184.5	22:28623309	rs10212083	22	28623309	T	C	425823	0.571655	-0.0295063	0.052122
ENSG00000169184.5	ENSG00000169184.5	22:28623364	rs5762528	22	28623364	C	A	425878	0.577997	0.0192102	0.034502
ENSG00000169184.5	ENSG00000169184.5	22:28624319	rs134176	22	28624319	T	C	426833	0.114566	-0.0568058	0.035918
ENSG00000169184.5	ENSG00000169184.5	22:28624425	rs28701638	22	28624425	T	C	426939	0.98415	-0.000861886	0.043356
ENSG00000169184.5	ENSG00000169184.5	22:28624603	rs112493468	22	28624603	G	A	427117	0.516801	0.0806653	0.124315
ENSG00000169184.5	ENSG00000169184.5	22:28625005	rs134177	22	28625005	A	G	427519	0.0973382	-0.063306	0.038093
ENSG00000169184.5	ENSG00000169184.5	22:28625291	rs134178	22	28625291	G	A	427805	0.0771173	-0.0627409	0.0354
ENSG00000169184.5	ENSG00000169184.5	22:28625685	rs9625434	22	28625685	T	C	428199	0.0612012	-0.178011	0.094814
ENSG00000169184.5	ENSG00000169184.5	22:28628090	rs78142357	22	28628090	C	T	430604	0.37802	-0.155733	0.176456
ENSG00000169184.5	ENSG00000169184.5	22:28628209	rs5762532	22	28628209	T	C	430723	0.722282	-0.0125514	0.03529
ENSG00000169184.5	ENSG00000169184.5	22:28628377	rs147104246	22	28628377	A	G	430891	0.827	0.0233617	0.106822
ENSG00000169184.5	ENSG00000169184.5	22:28629415	rs134179	22	28629415	T	C	431929	0.824958	-0.00917845	0.041471
ENSG00000169184.5	ENSG00000169184.5	22:28629526	rs17487463	22	28629526	C	T	432040	0.587315	-0.0284898	0.05245
ENSG00000169184.5	ENSG00000169184.5	22:28629663	rs141465091	22	28629663	C	A	432177	0.751103	0.0303491	0.095615
ENSG00000169184.5	ENSG00000169184.5	22:28629713	rs16986177	22	28629713	C	T	432227	0.976926	0.00125736	0.043445
ENSG00000169184.5	ENSG00000169184.5	22:28629932	rs78890605	22	28629932	T	C	432446	0.198786	-0.177781	0.138113
ENSG00000169184.5	ENSG00000169184.5	22:28630136	rs13056121	22	28630136	C	T	432650	0.434851	0.0687232	0.087912
ENSG00000169184.5	ENSG00000169184.5	22:28630787	rs134180	22	28630787	T	G	433301	0.836347	-0.00857229	0.041471
ENSG00000169184.5	ENSG00000169184.5	22:28631784	rs76008071	22	28631784	T	C	434298	0.772551	0.039399	0.136215
ENSG00000169184.5	ENSG00000169184.5	22:28631900	rs134183	22	28631900	T	A	434414	0.270135	-0.0416408	0.037707
ENSG00000169184.5	ENSG00000169184.5	22:28632651	rs112695092	22	28632651	T	C	435165	0.906913	0.0140978	0.120484
ENSG00000169184.5	ENSG00000169184.5	22:28633571	rs5762534	22	28633571	T	C	436085	0.188045	-0.0634425	0.04811
ENSG00000169184.5	ENSG00000169184.5	22:28634671	rs17409164	22	28634671	A	G	437185	0.469621	-0.0467316	0.064564
ENSG00000169184.5	ENSG00000169184.5	22:28634897	rs79140964	22	28634897	C	T	437411	0.920544	-0.0140957	0.141221
ENSG00000169184.5	ENSG00000169184.5	22:28634976	rs134184	22	28634976	T	C	437490	0.799179	-0.0117895	0.046309
ENSG00000169184.5	ENSG00000169184.5	22:28635354	rs75453968	22	28635354	C	T	437868	0.637236	-0.0247626	0.05247
ENSG00000169184.5	ENSG00000169184.5	22:28635673	rs134185	22	28635673	T	C	438187	0.62852	-0.0221288	0.045702
ENSG00000169184.5	ENSG00000169184.5	22:28636369	rs2142917	22	28636369	T	C	438883	0.429617	0.0667032	0.084363
ENSG00000169184.5	ENSG00000169184.5	22:28636993	rs9625437	22	28636993	G	A	439507	0.680893	-0.0215087	0.052262
ENSG00000169184.5	ENSG00000169184.5	22:28637160	rs116850448	22	28637160	G	A	439674	0.620333	-0.0320966	0.06474
ENSG00000169184.5	ENSG00000169184.5	22:28637606	rs9625438	22	28637606	G	T	440120	0.95558	-0.00265531	0.04764
ENSG00000169184.5	ENSG00000169184.5	22:28638354	rs17409195	22	28638354	T	C	440868	0.629602	-0.0305636	0.063322
ENSG00000169184.5	ENSG00000169184.5	22:28638511	rs134186	22	28638511	C	G	441025	0.618751	-0.0171058	0.034348
ENSG00000169184.5	ENSG00000169184.5	22:28639226	rs35051985	22	28639226	C	T	441740	0.42914	0.0667725	0.084363
ENSG00000169184.5	ENSG00000169184.5	22:28641134	rs134187	22	28641134	A	C	443648	0.225964	-0.0496995	0.040981
ENSG00000169184.5	ENSG00000169184.5	22:28641974	rs35738822	22	28641974	C	G	444488	0.443379	0.0674713	0.087935
ENSG00000169184.5	ENSG00000169184.5	22:28643456	rs715517	22	28643456	G	A	445970	0.569834	-0.0233973	0.041136
ENSG00000169184.5	ENSG00000169184.5	22:28643510	rs10483146	22	28643510	G	A	446024	0.350917	-0.042293	0.045285
ENSG00000169184.5	ENSG00000169184.5	22:28643603	rs9625440	22	28643603	C	G	446117	0.657839	-0.0232582	0.052473
ENSG00000169184.5	ENSG00000169184.5	22:28643884	rs738995	22	28643884	G	C	446398	0.195862	-0.0480257	0.037067
ENSG00000169184.5	ENSG00000169184.5	22:28644379	rs9620779	22	28644379	G	A	446893	0.691878	-0.0207324	0.052275
ENSG00000169184.5	ENSG00000169184.5	22:28644717	rs16986197	22	28644717	A	G	447231	0.431718	0.0663993	0.084362
ENSG00000169184.5	ENSG00000169184.5	22:28644881	rs134188	22	28644881	A	C	447395	0.795114	-0.0107833	0.041498
ENSG00000169184.5	ENSG00000169184.5	22:28645300	rs738996	22	28645300	C	T	447814	0.348075	-0.0425844	0.045328
ENSG00000169184.5	ENSG00000169184.5	22:28647371	rs2223369	22	28647371	T	C	449885	0.379905	-0.0358519	0.040784
ENSG00000169184.5	ENSG00000169184.5	22:28647423	rs738398	22	28647423	A	G	449937	0.568318	-0.036605	0.064105
ENSG00000169184.5	ENSG00000169184.5	22:28647645	rs77392046	22	28647645	T	C	450159	0.528561	0.0785064	0.124461
ENSG00000169184.5	ENSG00000169184.5	22:28648605	rs8142398	22	28648605	C	A	451119	0.430832	0.0665262	0.084361
ENSG00000169184.5	ENSG00000169184.5	22:28648645	rs9613581	22	28648645	G	A	451159	0.602521	-0.020954	0.040203
ENSG00000169184.5	ENSG00000169184.5	22:28648766	rs78097823	22	28648766	C	G	451280	0.237208	0.0992085	0.083804
ENSG00000169184.5	ENSG00000169184.5	22:28650683	rs134190	22	28650683	C	T	453197	0.0767662	0.27709	0.156153
ENSG00000169184.5	ENSG00000169184.5	22:28652675	rs60891699	22	28652675	T	C	455189	0.113449	0.107651	0.067856
ENSG00000169184.5	ENSG00000169184.5	22:28653011	rs148775120	22	28653011	G	A	455525	0.851557	-0.0200582	0.107116
ENSG00000169184.5	ENSG00000169184.5	22:28653316	rs134193	22	28653316	T	G	455830	0.350562	-0.0338112	0.036176
ENSG00000169184.5	ENSG00000169184.5	22:28653899	rs134194	22	28653899	T	C	456413	0.691725	-0.0207459	0.052282
ENSG00000169184.5	ENSG00000169184.5	22:28654658	rs9625441	22	28654658	G	A	457172	0.691705	-0.0207476	0.052282
ENSG00000169184.5	ENSG00000169184.5	22:28655461	rs13057182	22	28655461	C	G	457975	0.431657	0.0664091	0.084364
ENSG00000169184.5	ENSG00000169184.5	22:28656691	rs134195	22	28656691	T	C	459205	0.502802	0.0524609	0.078217
ENSG00000169184.5	ENSG00000169184.5	22:28656818	rs13058473	22	28656818	C	T	459332	0.431018	0.0664996	0.084361
ENSG00000169184.5	ENSG00000169184.5	22:28657013	rs134196	22	28657013	T	C	459527	0.826657	0.0081604	0.037239
ENSG00000169184.5	ENSG00000169184.5	22:28657156	rs73168143	22	28657156	T	C	459670	0.343157	-0.0430625	0.045372
ENSG00000169184.5	ENSG00000169184.5	22:28660132	rs715537	22	28660132	T	C	462646	0.0311184	-0.176023	0.081364
ENSG00000169184.5	ENSG00000169184.5	22:28660525	rs9608675	22	28660525	A	G	463039	0.520824	-0.0406336	0.063227
ENSG00000169184.5	ENSG00000169184.5	22:28661251	rs75886489	22	28661251	C	T	463765	0.528417	0.0785299	0.124455
ENSG00000169184.5	ENSG00000169184.5	22:28661884	rs5762540	22	28661884	A	T	464398	0.110417	0.104324	0.065204
ENSG00000169184.5	ENSG00000169184.5	22:28663405	rs9306454	22	28663405	A	G	465919	0.124096	-0.0572113	0.037123
ENSG00000169184.5	ENSG00000169184.5	22:28663507	rs134197	22	28663507	G	A	466021	0.653707	-0.023555	0.052465
ENSG00000169184.5	ENSG00000169184.5	22:28666398	rs9613588	22	28666398	T	C	468912	0.60126	-0.020877	0.039916
ENSG00000169184.5	ENSG00000169184.5	22:28666961	rs5762541	22	28666961	T	C	469475	0.831895	0.00764458	0.035989
ENSG00000169184.5	ENSG00000169184.5	22:28667464	rs144684039	22	28667464	A	G	469978	0.863819	0.0188886	0.110055
ENSG00000169184.5	ENSG00000169184.5	22:28668624	rs73168148	22	28668624	G	A	471138	0.277126	0.120353	0.110586
ENSG00000169184.5	ENSG00000169184.5	22:28669155	rs2223370	22	28669155	T	C	471669	0.893159	-0.00562317	0.04184
ENSG00000169184.5	ENSG00000169184.5	22:28669837	rs76525309	22	28669837	A	G	472351	0.65339	-0.0235807	0.052471
ENSG00000169184.5	ENSG00000169184.5	22:28670287	rs140910498	22	28670287	G	A	472801	0.376553	-0.138302	0.156224
ENSG00000169184.5	ENSG00000169184.5	22:28672174	rs5762545	22	28672174	T	G	474688	0.403475	-0.0331758	0.039668
ENSG00000169184.5	ENSG00000169184.5	22:28672226	rs117979417	22	28672226	C	T	474740	0.830752	0.0240641	0.112512
ENSG00000169184.5	ENSG00000169184.5	22:28672406	rs2056962	22	28672406	G	A	474920	0.603637	-0.0208756	0.040176
ENSG00000169184.5	ENSG00000169184.5	22:28672499	rs74386431	22	28672499	A	G	475013	0.398167	0.104713	0.123799
ENSG00000169184.5	ENSG00000169184.5	22:28672798	rs76453822	22	28672798	C	T	475312	0.875072	0.0208744	0.132685
ENSG00000169184.5	ENSG00000169184.5	22:28672857	rs16986244	22	28672857	T	C	475371	0.528358	0.0785357	0.124446
ENSG00000169184.5	ENSG00000169184.5	22:28674325	rs16986248	22	28674325	C	T	476839	0.528359	0.0785344	0.124444
ENSG00000169184.5	ENSG00000169184.5	22:28675098	rs12170637	22	28675098	A	G	477612	0.734551	-0.0161756	0.04767
ENSG00000169184.5	ENSG00000169184.5	22:28675152	rs112189005	22	28675152	C	T	477666	0.889837	0.0167483	0.120838
ENSG00000169184.5	ENSG00000169184.5	22:28675435	rs142121339	22	28675435	T	C	477949	0.931237	0.0112336	0.130102
ENSG00000169184.5	ENSG00000169184.5	22:28675734	rs13056425	22	28675734	A	G	478248	0.431481	0.0664337	0.084362
ENSG00000169184.5	ENSG00000169184.5	22:28675783	rs6005751	22	28675783	G	A	478297	0.870936	0.0140374	0.086343
ENSG00000169184.5	ENSG00000169184.5	22:28676218	rs12166253	22	28676218	C	T	478732	0.687485	-0.0210491	0.052287
ENSG00000169184.5	ENSG00000169184.5	22:28676252	rs6005752	22	28676252	C	G	478766	0.930718	-0.00295271	0.03394
ENSG00000169184.5	ENSG00000169184.5	22:28677424	rs34262300	22	28677424	T	C	479938	0.425562	0.0672805	0.084349
ENSG00000169184.5	ENSG00000169184.5	22:28678027	rs13056319	22	28678027	G	C	480541	0.425262	0.0673221	0.084346
ENSG00000169184.5	ENSG00000169184.5	22:28679071	rs34962554	22	28679071	G	A	481585	0.426278	0.067179	0.084352
ENSG00000169184.5	ENSG00000169184.5	22:28681318	rs76966069	22	28681318	T	C	483832	0.528702	0.0784628	0.124435
ENSG00000169184.5	ENSG00000169184.5	22:28681602	rs34453094	22	28681602	A	G	484116	0.425045	0.0673403	0.084329
ENSG00000169184.5	ENSG00000169184.5	22:28681896	rs150204409	22	28681896	G	A	484410	0.9096	0.0150048	0.132065
ENSG00000169184.5	ENSG00000169184.5	22:28682616	rs6005754	22	28682616	T	C	485130	0.933191	-0.0029566	0.035246
ENSG00000169184.5	ENSG00000169184.5	22:28683194	rs117022305	22	28683194	C	T	485708	0.571143	-0.0673332	0.118785
ENSG00000169184.5	ENSG00000169184.5	22:28684255	rs16986251	22	28684255	T	C	486769	0.528397	0.0785164	0.124427
ENSG00000169184.5	ENSG00000169184.5	22:28685140	rs111823249	22	28685140	T	C	487654	0.528405	0.0785138	0.124426
ENSG00000169184.5	ENSG00000169184.5	22:28685376	rs16986254	22	28685376	T	G	487890	0.528407	0.0785131	0.124425
ENSG00000169184.5	ENSG00000169184.5	22:28685452	rs16986257	22	28685452	G	A	487966	0.528407	0.078513	0.124425
ENSG00000169184.5	ENSG00000169184.5	22:28685716	rs2345717	22	28685716	T	A	488230	0.745057	-0.0150722	0.04632
ENSG00000169184.5	ENSG00000169184.5	22:28685984	rs111872390	22	28685984	C	A	488498	0.528411	0.0785115	0.124424
ENSG00000169184.5	ENSG00000169184.5	22:28686022	rs12484825	22	28686022	T	A	488536	0.486134	-0.042955	0.061616
ENSG00000169184.5	ENSG00000169184.5	22:28686166	rs35812775	22	28686166	C	T	488680	0.421987	0.0677657	0.084304
ENSG00000169184.5	ENSG00000169184.5	22:28686251	rs9625447	22	28686251	C	A	488765	0.651705	-0.0237164	0.0525
ENSG00000169184.5	ENSG00000169184.5	22:28686621	rs77908247	22	28686621	C	G	489135	0.528415	0.0785098	0.124422
ENSG00000169184.5	ENSG00000169184.5	22:28688462	rs113082967	22	28688462	C	T	490976	0.981056	0.00211624	0.089066
ENSG00000169184.5	ENSG00000169184.5	22:28690590	rs112677473	22	28690590	T	G	493104	0.666845	0.0483742	0.112287
ENSG00000169184.5	ENSG00000169184.5	22:28691681	rs5752718	22	28691681	A	G	494195	0.363444	0.0357635	0.039305
ENSG00000169184.5	ENSG00000169184.5	22:28692174	rs16986266	22	28692174	T	C	494688	0.528925	0.0784137	0.124424
ENSG00000169184.5	ENSG00000169184.5	22:28693367	rs74929608	22	28693367	T	C	495881	0.533391	0.0775303	0.124368
ENSG00000169184.5	ENSG00000169184.5	22:28693496	rs5762549	22	28693496	T	C	496010	0.375325	-0.0426301	0.048031
ENSG00000169184.5	ENSG00000169184.5	22:28694210	rs1072967	22	28694210	C	T	496724	0.0730495	0.121339	0.067509
ENSG00000169184.5	ENSG00000169184.5	22:28695507	rs9613589	22	28695507	A	G	498021	0.576643	-0.0358394	0.06414
ENSG00000169184.5	ENSG00000169184.5	22:28695642	rs16986280	22	28695642	T	C	498156	0.150238	0.176578	0.122493
ENSG00000169184.5	ENSG00000169184.5	22:28696368	rs10483148	22	28696368	T	A	498882	0.5309	0.0780264	0.124406
ENSG00000169184.5	ENSG00000169184.5	22:28697917	rs9613590	22	28697917	C	T	500431	0.457638	-0.0478985	0.064424
ENSG00000169184.5	ENSG00000169184.5	22:28699124	rs5762552	22	28699124	G	A	501638	0.309783	-0.0430015	0.042282
ENSG00000169184.5	ENSG00000169184.5	22:28699302	rs55846737	22	28699302	T	G	501816	0.687928	-0.0210248	0.052305
ENSG00000169184.5	ENSG00000169184.5	22:28700259	rs148675165	22	28700259	C	G	502773	0.272593	0.144413	0.131444
ENSG00000169184.5	ENSG00000169184.5	22:28700951	rs184588927	22	28700951	G	A	503465	0.470321	0.0604194	0.083607
ENSG00000169184.5	ENSG00000169184.5	22:28704223	rs16986288	22	28704223	G	C	506737	0.805098	0.0352773	0.142868
ENSG00000169184.5	ENSG00000169184.5	22:28704361	rs5762553	22	28704361	A	G	506875	0.211	-0.0441012	0.0352
ENSG00000169184.5	ENSG00000169184.5	22:28705589	rs16986290	22	28705589	C	T	508103	0.691801	-0.0342144	0.086246
ENSG00000169184.5	ENSG00000169184.5	22:28706122	rs149159321	22	28706122	T	C	508636	0.804685	-0.0264852	0.107029
ENSG00000169184.5	ENSG00000169184.5	22:28706220	rs9613591	22	28706220	A	G	508734	0.71564	-0.0274536	0.075307
ENSG00000169184.5	ENSG00000169184.5	22:28707679	rs147827461	22	28707679	T	C	510193	0.534355	0.0773718	0.124407
ENSG00000169184.5	ENSG00000169184.5	22:28707878	rs118129475	22	28707878	C	T	510392	0.880879	-0.0139446	0.092993
ENSG00000169184.5	ENSG00000169184.5	22:28708112	rs141366357	22	28708112	T	C	510626	0.883554	0.0174999	0.119403
ENSG00000169184.5	ENSG00000169184.5	22:28708967	rs115096144	22	28708967	A	G	511481	0.240589	-0.0654274	0.055668
ENSG00000169184.5	ENSG00000169184.5	22:28709293	rs146383905	22	28709293	G	C	511807	0.439279	0.0959672	0.123956
ENSG00000169184.5	ENSG00000169184.5	22:28709566	rs5997354	22	28709566	A	C	512080	0.172866	0.0893045	0.065398
ENSG00000169184.5	ENSG00000169184.5	22:28709624	rs116993753	22	28709624	C	G	512138	0.534372	0.0773688	0.124407
ENSG00000169184.5	ENSG00000169184.5	22:28709796	rs113949461	22	28709796	A	G	512310	0.535556	0.0771553	0.124424
ENSG00000169184.5	ENSG00000169184.5	22:28711250	rs75348081	22	28711250	T	C	513764	0.534378	0.0773676	0.124407
ENSG00000169184.5	ENSG00000169184.5	22:28711387	rs62237584	22	28711387	C	T	513901	0.456323	-0.0980823	0.131538
ENSG00000169184.5	ENSG00000169184.5	22:28711615	rs34176007	22	28711615	T	C	514129	0.434916	0.0659196	0.084338
ENSG00000169184.5	ENSG00000169184.5	22:28713172	rs79913838	22	28713172	T	C	515686	0.535918	0.0770865	0.124424
ENSG00000169184.5	ENSG00000169184.5	22:28713427	rs80296923	22	28713427	C	T	515941	0.53592	0.0770861	0.124424
ENSG00000169184.5	ENSG00000169184.5	22:28713788	rs74911454	22	28713788	G	C	516302	0.534388	0.0773657	0.124407
ENSG00000169184.5	ENSG00000169184.5	22:28714197	rs78424430	22	28714197	G	A	516711	0.0374941	-0.18278	0.08756
ENSG00000169184.5	ENSG00000169184.5	22:28714205	rs6005757	22	28714205	T	C	516719	0.533933	0.0335012	0.053811
ENSG00000169184.5	ENSG00000169184.5	22:28714212	rs5997355	22	28714212	A	G	516726	0.548424	0.032222	0.053645
ENSG00000169184.5	ENSG00000169184.5	22:28714771	rs73168155	22	28714771	G	A	517285	0.802623	-0.0223573	0.089385
ENSG00000169184.5	ENSG00000169184.5	22:28715571	rs34925495	22	28715571	G	A	518085	0.419998	0.0679594	0.084183
ENSG00000169184.5	ENSG00000169184.5	22:28717032	rs16986308	22	28717032	G	A	519546	0.900313	-0.00601549	0.04799
ENSG00000169184.5	ENSG00000169184.5	22:28717316	rs17502181	22	28717316	C	T	519830	0.572713	-0.0227826	0.040356
ENSG00000169184.5	ENSG00000169184.5	22:28717583	rs34783791	22	28717583	T	C	520097	0.419146	0.0680385	0.084127
ENSG00000169184.5	ENSG00000169184.5	22:28718107	rs5752720	22	28718107	C	T	520621	0.510222	0.0274918	0.041711
ENSG00000169184.5	ENSG00000169184.5	22:28718217	rs12168851	22	28718217	G	A	520731	0.690565	-0.0208242	0.052272
ENSG00000169184.5	ENSG00000169184.5	22:28718370	rs16986311	22	28718370	C	T	520884	0.533591	0.0776355	0.124598
ENSG00000169184.5	ENSG00000169184.5	22:28718550	rs16986314	22	28718550	A	C	521064	0.53354	0.0776479	0.124602
ENSG00000169184.5	ENSG00000169184.5	22:28718744	rs80313636	22	28718744	A	C	521258	0.653789	-0.0235511	0.05247
ENSG00000169184.5	ENSG00000169184.5	22:28719080	rs6005758	22	28719080	G	A	521594	0.994242	-0.00064385	0.08916
ENSG00000169184.5	ENSG00000169184.5	22:28719656	rs1297607	22	28719656	G	A	522170	0.878989	0.00730499	0.047948
ENSG00000169184.5	ENSG00000169184.5	22:28720181	rs112970372	22	28720181	T	C	522695	0.532424	0.077876	0.124628
ENSG00000169184.5	ENSG00000169184.5	22:28721052	rs134481	22	28721052	C	T	523566	0.665883	0.0192429	0.04453
ENSG00000169184.5	ENSG00000169184.5	22:28721065	rs134483	22	28721065	T	A	523579	0.274315	0.0454321	0.041501
ENSG00000169184.5	ENSG00000169184.5	22:28721083	rs134484	22	28721083	C	T	523597	0.377654	0.0408347	0.046233
ENSG00000169184.5	ENSG00000169184.5	22:28722535	rs1303845	22	28722535	T	C	525049	0.927771	0.0037497	0.041338
ENSG00000169184.5	ENSG00000169184.5	22:28723035	rs111539544	22	28723035	G	A	525549	0.314767	0.139888	0.138975
ENSG00000169184.5	ENSG00000169184.5	22:28724728	rs134485	22	28724728	C	A	527242	0.760674	-0.0343689	0.112755
ENSG00000169184.5	ENSG00000169184.5	22:28724789	rs77416282	22	28724789	T	A	527303	0.512206	-0.0341221	0.052015
ENSG00000169184.5	ENSG00000169184.5	22:28725473	rs113721512	22	28725473	T	C	527987	0.794219	-0.0270733	0.103723
ENSG00000169184.5	ENSG00000169184.5	22:28725664	rs79111	22	28725664	C	T	528178	0.53208	-0.0780107	0.124739
ENSG00000169184.5	ENSG00000169184.5	22:28725928	rs76485229	22	28725928	G	C	528442	0.242814	0.0980162	0.083792
ENSG00000169184.5	ENSG00000169184.5	22:28728344	rs134488	22	28728344	G	A	530858	0.779243	0.0133832	0.047712
ENSG00000169184.5	ENSG00000169184.5	22:28728983	rs80333342	22	28728983	T	C	531497	0.39422	0.0684987	0.080309
ENSG00000169184.5	ENSG00000169184.5	22:28729767	rs134489	22	28729767	A	T	532281	0.677656	0.0168743	0.040565
ENSG00000169184.5	ENSG00000169184.5	22:28730128	rs148335503	22	28730128	T	C	532642	0.394074	0.0685196	0.080309
ENSG00000169184.5	ENSG00000169184.5	22:28730175	rs134490	22	28730175	C	T	532689	0.246622	0.0518823	0.044713
ENSG00000169184.5	ENSG00000169184.5	22:28730250	rs192780973	22	28730250	T	G	532764	0.481026	-0.045805	0.064941
ENSG00000169184.5	ENSG00000169184.5	22:28730445	rs80307054	22	28730445	C	T	532959	0.190909	-0.0749007	0.057168
ENSG00000169184.5	ENSG00000169184.5	22:28730864	rs9613592	22	28730864	A	G	533378	0.835834	-0.00859876	0.041467
ENSG00000169184.5	ENSG00000169184.5	22:28730876	rs134491	22	28730876	G	C	533390	0.543691	0.0243457	0.040057
ENSG00000169184.5	ENSG00000169184.5	22:28731998	rs134492	22	28731998	G	C	534512	0.728679	0.0160546	0.046249
ENSG00000169184.5	ENSG00000169184.5	22:28732558	rs134493	22	28732558	G	C	535072	0.524593	-0.0795291	0.124878
ENSG00000169184.5	ENSG00000169184.5	22:28732605	rs4638899	22	28732605	T	C	535119	0.557864	-0.0373856	0.063741
ENSG00000169184.5	ENSG00000169184.5	22:28732923	rs140987423	22	28732923	C	G	535437	0.821733	0.0099802	0.044264
ENSG00000169184.5	ENSG00000169184.5	22:28733131	rs134495	22	28733131	C	A	535645	0.950537	0.0029385	0.04734
ENSG00000169184.5	ENSG00000169184.5	22:28733209	rs148092104	22	28733209	C	G	535723	0.393692	0.0685748	0.080309
ENSG00000169184.5	ENSG00000169184.5	22:28733288	rs188319645	22	28733288	A	G	535802	0.35677	-0.058948	0.063891
ENSG00000169184.5	ENSG00000169184.5	22:28733636	rs144967382	22	28733636	G	T	536150	0.419063	0.0681096	0.0842
ENSG00000169184.5	ENSG00000169184.5	22:28734661	rs149277501	22	28734661	G	A	537175	0.242905	0.0979937	0.083789
ENSG00000169184.5	ENSG00000169184.5	22:28735127	rs134497	22	28735127	C	T	537641	0.744351	0.0269379	0.082548
ENSG00000169184.5	ENSG00000169184.5	22:28735707	rs134498	22	28735707	T	C	538221	0.532805	-0.077689	0.124444
ENSG00000169184.5	ENSG00000169184.5	22:28737711	rs13057685	22	28737711	G	C	540225	0.420565	0.0678989	0.084211
ENSG00000169184.5	ENSG00000169184.5	22:28737727	rs13057692	22	28737727	G	A	540241	0.419106	0.0681051	0.084202
ENSG00000169184.5	ENSG00000169184.5	22:28739173	rs117472323	22	28739173	C	T	541687	0.809197	0.0232591	0.096261
ENSG00000169184.5	ENSG00000169184.5	22:28739389	rs56391942	22	28739389	G	A	541903	0.668611	-0.0223723	0.052225
ENSG00000169184.5	ENSG00000169184.5	22:28740583	rs134500	22	28740583	C	T	543097	0.796733	0.010456	0.040566
ENSG00000169184.5	ENSG00000169184.5	22:28740762	rs12168708	22	28740762	G	C	543276	0.69126	-0.0207776	0.052278
ENSG00000169184.5	ENSG00000169184.5	22:28741491	rs16987010	22	28741491	G	A	544005	0.10187	0.201274	0.122748
ENSG00000169184.5	ENSG00000169184.5	22:28741745	rs9608677	22	28741745	A	G	544259	0.533077	-0.0249305	0.039961
ENSG00000169184.5	ENSG00000169184.5	22:28742156	rs9613597	22	28742156	C	T	544670	0.570962	-0.0674463	0.118928
ENSG00000169184.5	ENSG00000169184.5	22:28742346	rs134501	22	28742346	C	T	544860	0.530475	-0.0781243	0.124433
ENSG00000169184.5	ENSG00000169184.5	22:28742431	rs71325290	22	28742431	G	A	544945	0.319725	0.0828705	0.083178
ENSG00000169184.5	ENSG00000169184.5	22:28743581	rs148902322	22	28743581	T	C	546095	0.706714	-0.0337969	0.089754
ENSG00000169184.5	ENSG00000169184.5	22:28743597	rs134502	22	28743597	T	C	546111	0.529389	-0.0783457	0.124456
ENSG00000169184.5	ENSG00000169184.5	22:28744389	rs9613598	22	28744389	C	T	546903	0.570952	-0.0674501	0.118932
ENSG00000169184.5	ENSG00000169184.5	22:28744586	rs134503	22	28744586	G	A	547100	0.939039	-0.00898759	0.117443
ENSG00000169184.5	ENSG00000169184.5	22:28745434	rs134504	22	28745434	C	A	547948	0.530372	-0.0781446	0.124434
ENSG00000169184.5	ENSG00000169184.5	22:28746343	rs75592774	22	28746343	T	C	548857	0.716082	0.0417167	0.114617
ENSG00000169184.5	ENSG00000169184.5	22:28746633	rs9625454	22	28746633	C	T	549147	0.0374752	-0.182823	0.087572
ENSG00000169184.5	ENSG00000169184.5	22:28747598	rs73168160	22	28747598	C	T	550112	0.825524	-0.0167063	0.075733
ENSG00000169184.5	ENSG00000169184.5	22:28750721	rs16986346	22	28750721	A	G	553235	0.0657907	0.129002	0.069918
ENSG00000169184.5	ENSG00000169184.5	22:28751043	rs134505	22	28751043	G	T	553557	0.529806	-0.0782542	0.124437
ENSG00000169184.5	ENSG00000169184.5	22:28751790	rs62237616	22	28751790	G	T	554304	0.434177	-0.0991392	0.126635
ENSG00000169184.5	ENSG00000169184.5	22:28752505	rs134506	22	28752505	G	A	555019	0.740938	0.0157654	0.047652
ENSG00000169184.5	ENSG00000169184.5	22:28753833	rs134507	22	28753833	G	A	556347	0.681845	0.016385	0.039939
ENSG00000169184.5	ENSG00000169184.5	22:28754042	rs12157518	22	28754042	T	A	556556	0.971616	-0.00316863	0.088995
ENSG00000169184.5	ENSG00000169184.5	22:28754215	rs79104	22	28754215	C	T	556729	0.529459	-0.0783256	0.124446
ENSG00000169184.5	ENSG00000169184.5	22:28754648	rs16986354	22	28754648	A	G	557162	0.920653	0.00693498	0.069575
ENSG00000169184.5	ENSG00000169184.5	22:28754783	rs134508	22	28754783	T	C	557297	0.529361	-0.0783461	0.124449
ENSG00000169184.5	ENSG00000169184.5	22:28755545	rs134509	22	28755545	C	G	558059	0.529788	-0.0782669	0.124452
ENSG00000169184.5	ENSG00000169184.5	22:28755733	rs116900803	22	28755733	T	C	558247	0.303838	-0.135258	0.13137
ENSG00000169184.5	ENSG00000169184.5	22:28756039	rs134510	22	28756039	G	A	558553	0.92579	-0.01098	0.117807
ENSG00000169184.5	ENSG00000169184.5	22:28756581	rs738199	22	28756581	A	G	559095	0.121783	-0.0563258	0.036322
ENSG00000169184.5	ENSG00000169184.5	22:28756710	rs79107	22	28756710	C	T	559224	0.529679	-0.0782915	0.124458
ENSG00000169184.5	ENSG00000169184.5	22:28757265	rs6005765	22	28757265	T	C	559779	0.54528	-0.050537	0.08348
ENSG00000169184.5	ENSG00000169184.5	22:28757306	rs73437900	22	28757306	C	T	559820	0.634268	-0.0249047	0.052309
ENSG00000169184.5	ENSG00000169184.5	22:28757526	rs5762568	22	28757526	A	C	560040	0.132838	0.0990933	0.065792
ENSG00000169184.5	ENSG00000169184.5	22:28757950	rs5752726	22	28757950	C	T	560464	0.102967	0.0832974	0.050963
ENSG00000169184.5	ENSG00000169184.5	22:28758426	rs134511	22	28758426	G	T	560940	0.453428	-0.0330386	0.044024
ENSG00000169184.5	ENSG00000169184.5	22:28758791	rs9613601	22	28758791	T	G	561305	0.53518	-0.039152	0.06308
ENSG00000169184.5	ENSG00000169184.5	22:28758908	rs134512	22	28758908	C	T	561422	0.528499	-0.0785366	0.12449
ENSG00000169184.5	ENSG00000169184.5	22:28758980	rs5752728	22	28758980	A	C	561494	0.536037	-0.0238605	0.038524
ENSG00000169184.5	ENSG00000169184.5	22:28761863	rs134513	22	28761863	A	T	564377	0.52673	-0.0789236	0.124569
ENSG00000169184.5	ENSG00000169184.5	22:28762034	rs134514	22	28762034	C	T	564548	0.805316	-0.011729	0.047555
ENSG00000169184.5	ENSG00000169184.5	22:28762145	rs5752729	22	28762145	T	A	564659	0.344235	-0.0352229	0.037195
ENSG00000169184.5	ENSG00000169184.5	22:28762747	rs5762572	22	28762747	C	T	565261	0.284729	-0.0400036	0.037344
ENSG00000169184.5	ENSG00000169184.5	22:28762891	rs134515	22	28762891	C	T	565405	0.525953	-0.07909	0.124597
ENSG00000169184.5	ENSG00000169184.5	22:28762973	rs117598453	22	28762973	T	A	565487	0.703508	-0.0341316	0.089615
ENSG00000169184.5	ENSG00000169184.5	22:28763480	rs5762573	22	28763480	C	T	565994	0.521005	-0.0800513	0.124617
ENSG00000169184.5	ENSG00000169184.5	22:28765535	rs134516	22	28765535	G	A	568049	0.851521	-0.0223305	0.119221
ENSG00000169184.5	ENSG00000169184.5	22:28765828	rs138381665	22	28765828	A	T	568342	0.901727	0.0141567	0.114573
ENSG00000169184.5	ENSG00000169184.5	22:28767167	rs118051965	22	28767167	G	C	569681	0.87303	0.0180415	0.112818
ENSG00000169184.5	ENSG00000169184.5	22:28767286	rs58669052	22	28767286	G	A	569800	0.314617	-0.119342	0.118526
ENSG00000169184.5	ENSG00000169184.5	22:28767637	rs9306455	22	28767637	C	T	570151	0.206832	-0.0471868	0.037319
ENSG00000169184.5	ENSG00000169184.5	22:28768139	rs74277578	22	28768139	G	A	570653	0.379949	0.0707642	0.080506
ENSG00000169184.5	ENSG00000169184.5	22:28769172	rs35313550	22	28769172	C	T	571686	0.147664	0.19103	0.13168
ENSG00000169184.5	ENSG00000169184.5	22:28770055	rs134521	22	28770055	T	C	572569	0.52013	-0.0803318	0.124791
ENSG00000169184.5	ENSG00000169184.5	22:28770582	rs134522	22	28770582	G	C	573096	0.262157	0.0403791	0.035958
ENSG00000169184.5	ENSG00000169184.5	22:28772817	rs1534884	22	28772817	C	T	575331	0.111525	0.0814685	0.051078
ENSG00000169184.5	ENSG00000169184.5	22:28773326	rs10427676	22	28773326	C	T	575840	0.284423	-0.0400292	0.037344
ENSG00000169184.5	ENSG00000169184.5	22:28773629	rs78694316	22	28773629	T	C	576143	0.656575	-0.0233558	0.052486
ENSG00000169184.5	ENSG00000169184.5	22:28773804	rs134524	22	28773804	G	A	576318	0.773864	0.0137675	0.047883
ENSG00000169184.5	ENSG00000169184.5	22:28774165	rs76653759	22	28774165	T	G	576679	0.22632	0.108356	0.089417
ENSG00000169184.5	ENSG00000169184.5	22:28774710	rs134526	22	28774710	T	C	577224	0.640344	0.0189302	0.040485
ENSG00000169184.5	ENSG00000169184.5	22:28775845	rs13054508	22	28775845	A	G	578359	0.419473	0.0681037	0.084267
ENSG00000169184.5	ENSG00000169184.5	22:28775991	rs134527	22	28775991	A	G	578505	0.40179	0.0294466	0.035083
ENSG00000169184.5	ENSG00000169184.5	22:28777895	rs78804403	22	28777895	C	T	580409	0.988655	-0.00126759	0.089088
ENSG00000169184.5	ENSG00000169184.5	22:28779677	rs78217913	22	28779677	T	C	582191	0.657202	-0.0233131	0.052493
ENSG00000169184.5	ENSG00000169184.5	22:28780058	rs134528	22	28780058	A	G	582572	0.51751	-0.0808755	0.12485
ENSG00000169184.5	ENSG00000169184.5	22:28780451	rs73439811	22	28780451	T	C	582965	0.66172	-0.0228849	0.052264
ENSG00000169184.5	ENSG00000169184.5	22:28780753	rs35719457	22	28780753	C	A	583267	0.434332	0.0660256	0.084366
ENSG00000169184.5	ENSG00000169184.5	22:28781758	rs134529	22	28781758	T	C	584272	0.764252	-0.0107146	0.035702
ENSG00000169184.5	ENSG00000169184.5	22:28782187	rs134530	22	28782187	C	T	584701	0.991662	0.000396931	0.037958
ENSG00000169184.5	ENSG00000169184.5	22:28783035	rs9613605	22	28783035	C	T	585549	0.627054	-0.0371842	0.076469
ENSG00000169184.5	ENSG00000169184.5	22:28783036	rs145638726	22	28783036	G	A	585550	0.785434	0.0262628	0.096401
ENSG00000169184.5	ENSG00000169184.5	22:28783045	rs5762586	22	28783045	T	A	585559	0.657385	-0.0157549	0.035495
ENSG00000169184.5	ENSG00000169184.5	22:28783199	rs190024115	22	28783199	C	T	585713	0.425929	-0.117155	0.146992
ENSG00000169184.5	ENSG00000169184.5	22:28783743	rs12163268	22	28783743	G	C	586257	0.393932	0.0369891	0.04334
ENSG00000169184.5	ENSG00000169184.5	22:28783945	rs139620382	22	28783945	C	A	586459	0.286	-0.0398708	0.037318
ENSG00000169184.5	ENSG00000169184.5	22:28783977	rs185576717	22	28783977	A	C	586491	0.80669	-0.0217858	0.088971
ENSG00000169184.5	ENSG00000169184.5	22:28784075	rs149041077	22	28784075	G	T	586589	0.990583	-0.000543528	0.046021
ENSG00000169184.5	ENSG00000169184.5	22:28784313	rs142730181	22	28784313	C	T	586827	0.0456793	0.144151	0.071904
ENSG00000169184.5	ENSG00000169184.5	22:28784653	rs144408722	22	28784653	C	T	587167	0.829877	-0.0117626	0.054709
ENSG00000169184.5	ENSG00000169184.5	22:28786271	rs134535	22	28786271	C	T	588785	0.865672	-0.0159499	0.094227
ENSG00000169184.5	ENSG00000169184.5	22:28786875	rs142429045	22	28786875	T	C	589389	0.562204	-0.048489	0.083592
ENSG00000169184.5	ENSG00000169184.5	22:28787194	rs8137808	22	28787194	C	T	589708	0.661165	-0.0229309	0.052277
ENSG00000169184.5	ENSG00000169184.5	22:28787800	rs145138209	22	28787800	T	C	590314	0.539823	-0.0763493	0.124424
ENSG00000169184.5	ENSG00000169184.5	22:28787861	rs142138514	22	28787861	C	T	590375	0.702681	-0.0309141	0.08093
ENSG00000169184.5	ENSG00000169184.5	22:28788803	rs188851565	22	28788803	C	T	591317	0.28648	-0.1864	0.17464
ENSG00000169184.5	ENSG00000169184.5	22:28789191	rs117963664	22	28789191	T	C	591705	0.852445	0.0210225	0.112949
ENSG00000169184.5	ENSG00000169184.5	22:28791864	rs9625467	22	28791864	C	T	594378	0.692613	-0.020699	0.052322
ENSG00000169184.5	ENSG00000169184.5	22:28792887	rs738200	22	28792887	C	T	595401	0.740524	-0.0175972	0.0531
ENSG00000169184.5	ENSG00000169184.5	22:28794069	rs5997363	22	28794069	A	G	596583	0.684009	-0.0330716	0.081196
ENSG00000169184.5	ENSG00000169184.5	22:28795080	rs2346395	22	28795080	T	C	597594	0.605269	-0.021114	0.040819
ENSG00000169184.5	ENSG00000169184.5	22:28795263	rs134541	22	28795263	G	A	597777	0.737162	0.0135897	0.040463
ENSG00000169184.5	ENSG00000169184.5	22:28795304	rs134542	22	28795304	T	C	597818	0.995954	0.000352086	0.069388
ENSG00000169184.5	ENSG00000169184.5	22:28796780	rs73168170	22	28796780	A	T	599294	0.257707	-0.128624	0.113476
ENSG00000169184.5	ENSG00000169184.5	22:28797318	rs134543	22	28797318	C	T	599832	0.842354	0.00809648	0.040683
ENSG00000169184.5	ENSG00000169184.5	22:28798655	rs55738739	22	28798655	C	G	601169	0.661827	-0.0228783	0.052266
ENSG00000169184.5	ENSG00000169184.5	22:28798679	rs134544	22	28798679	C	G	601193	0.389542	0.0300039	0.034831
ENSG00000169184.5	ENSG00000169184.5	22:28799080	rs134545	22	28799080	T	C	601594	0.872328	-0.00579837	0.036058
ENSG00000169184.5	ENSG00000169184.5	22:28799312	rs16986377	22	28799312	T	C	601826	0.645327	-0.0376661	0.081772
ENSG00000169184.5	ENSG00000169184.5	22:28799436	rs7288416	22	28799436	G	A	601950	0.212698	-0.0464087	0.03718
ENSG00000169184.5	ENSG00000169184.5	22:28800176	rs13055501	22	28800176	C	A	602690	0.434563	0.0659909	0.084364
ENSG00000169184.5	ENSG00000169184.5	22:28800342	rs5762604	22	28800342	A	G	602856	0.163906	-0.054012	0.038727
ENSG00000169184.5	ENSG00000169184.5	22:28800401	rs13054496	22	28800401	G	A	602915	0.44354	0.0647172	0.084376
ENSG00000169184.5	ENSG00000169184.5	22:28801009	rs134547	22	28801009	G	A	603523	0.808408	0.0116303	0.047931
ENSG00000169184.5	ENSG00000169184.5	22:28802478	rs134548	22	28802478	G	A	604992	0.918852	0.00414803	0.040688
ENSG00000169184.5	ENSG00000169184.5	22:28803391	rs17503350	22	28803391	T	C	605905	0.97193	0.0015106	0.042902
ENSG00000169184.5	ENSG00000169184.5	22:28807277	rs6005779	22	28807277	T	C	609791	0.665891	-0.0354131	0.081951
ENSG00000169184.5	ENSG00000169184.5	22:28807540	rs6005780	22	28807540	C	T	610054	0.649068	-0.0407658	0.089514
ENSG00000169184.5	ENSG00000169184.5	22:28807625	rs134551	22	28807625	C	T	610139	0.883594	-0.00544105	0.037138
ENSG00000169184.5	ENSG00000169184.5	22:28809282	rs134552	22	28809282	T	C	611796	0.712703	-0.0271546	0.07369
ENSG00000169184.5	ENSG00000169184.5	22:28811215	rs75235539	22	28811215	T	A	613729	0.621131	-0.0259184	0.052398
ENSG00000169184.5	ENSG00000169184.5	22:28811329	rs695591	22	28811329	C	T	613843	0.639917	-0.0189141	0.040399
ENSG00000169184.5	ENSG00000169184.5	22:28812704	rs117750534	22	28812704	A	T	615218	0.906243	0.0135232	0.114744
ENSG00000169184.5	ENSG00000169184.5	22:28813465	rs9613609	22	28813465	C	A	615979	0.370691	-0.0312425	0.03486
ENSG00000169184.5	ENSG00000169184.5	22:28814890	rs695625	22	28814890	A	G	617404	0.88952	-0.00567514	0.040828
ENSG00000169184.5	ENSG00000169184.5	22:28815629	rs16986398	22	28815629	A	C	618143	0.774791	-0.0137036	0.047862
ENSG00000169184.5	ENSG00000169184.5	22:28816720	rs1807603	22	28816720	A	T	619234	0.856651	-0.00691171	0.038237
ENSG00000169184.5	ENSG00000169184.5	22:28818030	rs16986400	22	28818030	A	G	620544	0.667735	0.0518808	0.120769
ENSG00000169184.5	ENSG00000169184.5	22:28818863	rs73168176	22	28818863	T	C	621377	0.198679	-0.047779	0.037109
ENSG00000169184.5	ENSG00000169184.5	22:28819454	rs117075190	22	28819454	C	T	621968	0.758327	-0.0426953	0.138668
ENSG00000169184.5	ENSG00000169184.5	22:28820327	rs5752743	22	28820327	G	A	622841	0.570613	-0.0201827	0.035556
ENSG00000169184.5	ENSG00000169184.5	22:28823294	rs34994167	22	28823294	C	T	625808	0.43258	0.0662897	0.084381
ENSG00000169184.5	ENSG00000169184.5	22:28824016	rs79346945	22	28824016	T	A	626530	0.657859	0.0535328	0.120784
ENSG00000169184.5	ENSG00000169184.5	22:28824176	rs75618734	22	28824176	G	A	626690	0.526654	0.0788659	0.124455
ENSG00000169184.5	ENSG00000169184.5	22:28824750	rs149556948	22	28824750	C	A	627264	0.944203	-0.00484311	0.069154
ENSG00000169184.5	ENSG00000169184.5	22:28824880	rs187208564	22	28824880	G	A	627394	0.911852	0.0116153	0.104855
ENSG00000169184.5	ENSG00000169184.5	22:28826181	rs113007807	22	28826181	C	T	628695	0.526759	0.078841	0.124447
ENSG00000169184.5	ENSG00000169184.5	22:28826333	rs117647133	22	28826333	T	C	628847	0.792509	0.0310262	0.117865
ENSG00000169184.5	ENSG00000169184.5	22:28826994	rs5997365	22	28826994	C	T	629508	0.99336	0.000742395	0.08915
ENSG00000169184.5	ENSG00000169184.5	22:28827214	rs16986420	22	28827214	C	T	629728	0.964183	0.00315299	0.070169
ENSG00000169184.5	ENSG00000169184.5	22:28828616	rs7286202	22	28828616	C	T	631130	0.432128	0.0663592	0.084386
ENSG00000169184.5	ENSG00000169184.5	22:28830544	rs77216193	22	28830544	A	G	633058	0.526993	0.0787855	0.12443
ENSG00000169184.5	ENSG00000169184.5	22:28830691	rs116931051	22	28830691	T	C	633205	0.362056	0.142277	0.155915
ENSG00000169184.5	ENSG00000169184.5	22:28830859	rs79261394	22	28830859	G	A	633373	0.527009	0.0787818	0.124429
ENSG00000169184.5	ENSG00000169184.5	22:28831351	rs9625474	22	28831351	A	C	633865	0.0372172	-0.18285	0.087465
ENSG00000169184.5	ENSG00000169184.5	22:28831814	rs10483150	22	28831814	A	T	634328	0.527061	0.0787695	0.124425
ENSG00000169184.5	ENSG00000169184.5	22:28831919	rs10483151	22	28831919	A	G	634433	0.656223	-0.0233701	0.052461
ENSG00000169184.5	ENSG00000169184.5	22:28833293	rs113136047	22	28833293	A	C	635807	0.527144	0.0787499	0.124419
ENSG00000169184.5	ENSG00000169184.5	22:28833502	rs695388	22	28833502	C	A	636016	0.385125	-0.0305487	0.035135
ENSG00000169184.5	ENSG00000169184.5	22:28834531	rs17412920	22	28834531	T	C	637045	0.261282	-0.0421543	0.03747
ENSG00000169184.5	ENSG00000169184.5	22:28834769	rs695629	22	28834769	G	A	637283	0.38493	-0.0305633	0.035137
ENSG00000169184.5	ENSG00000169184.5	22:28835458	rs5762622	22	28835458	G	A	637972	0.260879	-0.0421891	0.03747
ENSG00000169184.5	ENSG00000169184.5	22:28836928	rs9613613	22	28836928	G	A	639442	0.463776	-0.0471166	0.064247
ENSG00000169184.5	ENSG00000169184.5	22:28836969	rs17504185	22	28836969	G	C	639483	0.398007	-0.0542739	0.064145
ENSG00000169184.5	ENSG00000169184.5	22:28837904	rs16986431	22	28837904	T	C	640418	0.543576	0.0444371	0.073093
ENSG00000169184.5	ENSG00000169184.5	22:28838013	rs6005783	22	28838013	C	T	640527	0.627454	-0.0434233	0.089404
ENSG00000169184.5	ENSG00000169184.5	22:28838494	rs142926611	22	28838494	T	C	641008	0.840649	0.022736	0.113003
ENSG00000169184.5	ENSG00000169184.5	22:28838721	rs11703980	22	28838721	G	A	641235	0.550909	-0.0241855	0.040517
ENSG00000169184.5	ENSG00000169184.5	22:28838835	rs16986433	22	28838835	T	C	641349	0.631939	0.0579131	0.120809
ENSG00000169184.5	ENSG00000169184.5	22:28840216	rs146809082	22	28840216	T	C	642730	0.526776	0.0788188	0.124417
ENSG00000169184.5	ENSG00000169184.5	22:28841049	rs16986438	22	28841049	T	G	643563	0.62793	0.0585979	0.120814
ENSG00000169184.5	ENSG00000169184.5	22:28841839	rs9625475	22	28841839	T	C	644353	0.625241	-0.0254853	0.052136
ENSG00000169184.5	ENSG00000169184.5	22:28842447	rs5997367	22	28842447	T	C	644961	0.993381	0.000740055	0.089151
ENSG00000169184.5	ENSG00000169184.5	22:28842645	rs77888326	22	28842645	T	C	645159	0.526673	0.0788299	0.124403
ENSG00000169184.5	ENSG00000169184.5	22:28843044	rs76057150	22	28843044	T	A	645558	0.525442	0.0790726	0.124416
ENSG00000169184.5	ENSG00000169184.5	22:28845279	rs5762629	22	28845279	A	G	647793	0.703743	-0.0148336	0.038979
ENSG00000169184.5	ENSG00000169184.5	22:28845498	rs6519751	22	28845498	G	T	648012	0.80822	0.0105904	0.043602
ENSG00000169184.5	ENSG00000169184.5	22:28845881	rs5752745	22	28845881	G	C	648395	0.995159	-0.000214679	0.03536
ENSG00000169184.5	ENSG00000169184.5	22:28846580	rs5752746	22	28846580	A	T	649094	0.377419	-0.0308844	0.03495
ENSG00000169184.5	ENSG00000169184.5	22:28847006	rs5762632	22	28847006	T	C	649520	0.132796	0.0996227	0.066136
ENSG00000169184.5	ENSG00000169184.5	22:28847273	rs73428082	22	28847273	G	A	649787	0.661145	0.0375912	0.085694
ENSG00000169184.5	ENSG00000169184.5	22:28847723	rs117010837	22	28847723	A	G	650237	0.840655	0.0227351	0.113003
ENSG00000169184.5	ENSG00000169184.5	22:28847896	rs9613617	22	28847896	T	C	650410	0.305623	-0.0380836	0.037126
ENSG00000169184.5	ENSG00000169184.5	22:28848205	rs57871917	22	28848205	A	G	650719	0.386244	-0.0545171	0.062849
ENSG00000169184.5	ENSG00000169184.5	22:28848278	rs695459	22	28848278	C	T	650792	0.359859	-0.0341351	0.037236
ENSG00000169184.5	ENSG00000169184.5	22:28849060	rs16986442	22	28849060	A	T	651574	0.435694	0.0628921	0.080601
ENSG00000169184.5	ENSG00000169184.5	22:28849749	rs695797	22	28849749	G	A	652263	0.703805	-0.0154023	0.040482
ENSG00000169184.5	ENSG00000169184.5	22:28850616	rs17413405	22	28850616	T	C	653130	0.295643	0.0720643	0.068814
ENSG00000169184.5	ENSG00000169184.5	22:28853038	rs78457583	22	28853038	C	T	655552	0.525255	0.0791081	0.124415
ENSG00000169184.5	ENSG00000169184.5	22:28853136	rs75062163	22	28853136	C	T	655650	0.525255	0.0791081	0.124415
ENSG00000169184.5	ENSG00000169184.5	22:28853698	rs17413461	22	28853698	T	C	656212	0.655745	-0.0233983	0.052446
ENSG00000169184.5	ENSG00000169184.5	22:28854579	rs16986451	22	28854579	A	C	657093	0.730983	0.0414147	0.120369
ENSG00000169184.5	ENSG00000169184.5	22:28854597	rs111857572	22	28854597	T	C	657111	0.618507	0.0602129	0.12082
ENSG00000169184.5	ENSG00000169184.5	22:28855023	rs695439	22	28855023	A	G	657537	0.811164	-0.00983145	0.041121
ENSG00000169184.5	ENSG00000169184.5	22:28856505	rs41548415	22	28856505	G	T	659019	0.663243	0.0575212	0.131998
ENSG00000169184.5	ENSG00000169184.5	22:28856571	rs5762634	22	28856571	T	C	659085	0.118111	0.102839	0.065661
ENSG00000169184.5	ENSG00000169184.5	22:28856636	rs144658083	22	28856636	T	C	659150	0.0238514	0.233596	0.102978
ENSG00000169184.5	ENSG00000169184.5	22:28856668	rs187725880	22	28856668	T	C	659182	0.0221312	-0.240363	0.104628
ENSG00000169184.5	ENSG00000169184.5	22:28856760	rs695272	22	28856760	T	C	659274	0.986274	0.000644466	0.037437
ENSG00000169184.5	ENSG00000169184.5	22:28857340	rs738627	22	28857340	C	T	659854	0.664336	-0.0226759	0.052217
ENSG00000169184.5	ENSG00000169184.5	22:28858248	rs9625477	22	28858248	T	C	660762	0.664319	-0.0226769	0.052216
ENSG00000169184.5	ENSG00000169184.5	22:28859406	rs60042154	22	28859406	T	C	661920	0.628042	-0.025274	0.052125
ENSG00000169184.5	ENSG00000169184.5	22:28860167	rs12166475	22	28860167	T	G	662681	0.841135	-0.00959409	0.047833
ENSG00000169184.5	ENSG00000169184.5	22:28860504	rs34586539	22	28860504	T	G	663018	0.19529	0.117344	0.090451
ENSG00000169184.5	ENSG00000169184.5	22:28860974	rs76762649	22	28860974	C	T	663488	0.525252	0.0791085	0.124415
ENSG00000169184.5	ENSG00000169184.5	22:28861486	rs71325299	22	28861486	C	T	664000	0.393377	0.0728472	0.085255
ENSG00000169184.5	ENSG00000169184.5	22:28861979	rs35286648	22	28861979	C	T	664493	0.390879	0.0732364	0.085259
ENSG00000169184.5	ENSG00000169184.5	22:28862092	rs78846376	22	28862092	C	T	664606	0.525136	0.0791315	0.124416
ENSG00000169184.5	ENSG00000169184.5	22:28862368	rs111628344	22	28862368	A	T	664882	0.525251	0.0791086	0.124415
ENSG00000169184.5	ENSG00000169184.5	22:28862474	rs58427200	22	28862474	C	G	664988	0.80826	-0.0199168	0.082017
ENSG00000169184.5	ENSG00000169184.5	22:28862768	rs9625478	22	28862768	C	T	665282	0.655615	-0.0234057	0.052442
ENSG00000169184.5	ENSG00000169184.5	22:28863019	rs16986462	22	28863019	T	C	665533	0.551571	-0.0488775	0.082019
ENSG00000169184.5	ENSG00000169184.5	22:28863714	rs17504822	22	28863714	T	C	666228	0.191143	-0.0488149	0.037278
ENSG00000169184.5	ENSG00000169184.5	22:28864525	rs2013832	22	28864525	G	A	667039	0.0371933	-0.182757	0.08741
ENSG00000169184.5	ENSG00000169184.5	22:28865306	rs16986469	22	28865306	G	A	667820	0.731014	0.0414091	0.120367
ENSG00000169184.5	ENSG00000169184.5	22:28866075	rs113133141	22	28866075	C	T	668589	0.634024	0.0591046	0.124053
ENSG00000169184.5	ENSG00000169184.5	22:28866295	rs76540016	22	28866295	G	A	668809	0.634027	0.059104	0.124053
ENSG00000169184.5	ENSG00000169184.5	22:28869010	rs117166491	22	28869010	G	A	671524	0.652169	0.0617184	0.136818
ENSG00000169184.5	ENSG00000169184.5	22:28869432	rs695796	22	28869432	C	T	671946	0.960472	0.00185126	0.037329
ENSG00000169184.5	ENSG00000169184.5	22:28870469	rs73428096	22	28870469	G	A	672983	0.85956	-0.014258	0.08053
ENSG00000169184.5	ENSG00000169184.5	22:28870625	rs34928826	22	28870625	G	A	673139	0.379065	0.0751864	0.085379
ENSG00000169184.5	ENSG00000169184.5	22:28871055	rs142386699	22	28871055	G	A	673569	0.525175	0.0791222	0.124413
ENSG00000169184.5	ENSG00000169184.5	22:28871070	rs695659	22	28871070	A	G	673584	0.588988	-0.0221662	0.040991
ENSG00000169184.5	ENSG00000169184.5	22:28871309	rs11090535	22	28871309	A	G	673823	0.381458	0.0378379	0.043184
ENSG00000169184.5	ENSG00000169184.5	22:28871570	rs9613630	22	28871570	G	A	674084	0.26607	-0.0417835	0.037516
ENSG00000169184.5	ENSG00000169184.5	22:28871720	rs80205135	22	28871720	A	C	674234	0.633196	0.0592198	0.123992
ENSG00000169184.5	ENSG00000169184.5	22:28873048	rs9625481	22	28873048	C	T	675562	0.660006	-0.0229958	0.052234
ENSG00000169184.5	ENSG00000169184.5	22:28874089	rs5762654	22	28874089	A	G	676603	0.178321	-0.0502366	0.037257
ENSG00000169184.5	ENSG00000169184.5	22:28874133	rs75269800	22	28874133	C	T	676647	0.633251	0.05921	0.123991
ENSG00000169184.5	ENSG00000169184.5	22:28874313	rs6005789	22	28874313	C	T	676827	0.541454	-0.0506822	0.082929
ENSG00000169184.5	ENSG00000169184.5	22:28874722	rs75056190	22	28874722	A	G	677236	0.633264	0.0592075	0.123991
ENSG00000169184.5	ENSG00000169184.5	22:28875259	rs113514521	22	28875259	T	C	677773	0.756031	-0.0350457	0.112718
ENSG00000169184.5	ENSG00000169184.5	22:28875928	rs77964432	22	28875928	T	C	678442	0.633291	0.0592028	0.123991
ENSG00000169184.5	ENSG00000169184.5	22:28876170	rs6005790	22	28876170	C	G	678684	0.364696	-0.0325046	0.035817
ENSG00000169184.5	ENSG00000169184.5	22:28876313	rs35507981	22	28876313	C	A	678827	0.373399	0.0761163	0.085413
ENSG00000169184.5	ENSG00000169184.5	22:28877049	rs112611098	22	28877049	C	G	679563	0.525247	0.0791094	0.124415
ENSG00000169184.5	ENSG00000169184.5	22:28877335	rs5762656	22	28877335	C	T	679849	0.269995	-0.0414174	0.037494
ENSG00000169184.5	ENSG00000169184.5	22:28877336	rs34970554	22	28877336	G	A	679850	0.370224	0.0766215	0.085411
ENSG00000169184.5	ENSG00000169184.5	22:28877715	rs737622	22	28877715	G	T	680229	0.30536	-0.0370656	0.036114
ENSG00000169184.5	ENSG00000169184.5	22:28880421	rs71325300	22	28880421	T	G	682935	0.366267	0.0772545	0.085407
ENSG00000169184.5	ENSG00000169184.5	22:28882842	rs695700	22	28882842	A	T	685356	0.196353	-0.0461565	0.035663
ENSG00000169184.5	ENSG00000169184.5	22:28882973	rs695318	22	28882973	G	A	685487	0.211706	-0.0442893	0.035405
ENSG00000169184.5	ENSG00000169184.5	22:28885620	rs5997369	22	28885620	C	G	688134	0.857786	-0.014429	0.080469
ENSG00000169184.5	ENSG00000169184.5	22:28886116	rs695762	22	28886116	A	G	688630	0.818748	-0.00936408	0.040836
ENSG00000169184.5	ENSG00000169184.5	22:28886805	rs2346397	22	28886805	C	T	689319	0.955436	-0.00208594	0.037304
ENSG00000169184.5	ENSG00000169184.5	22:28887514	rs151291430	22	28887514	C	T	690028	0.725157	0.0433433	0.123194
ENSG00000169184.5	ENSG00000169184.5	22:28888209	rs34843903	22	28888209	C	G	690723	0.413263	0.0691132	0.084383
ENSG00000169184.5	ENSG00000169184.5	22:28888939	rs9625483	22	28888939	G	A	691453	0.0370497	-0.182867	0.087396
ENSG00000169184.5	ENSG00000169184.5	22:28889735	rs695567	22	28889735	C	A	692249	0.302124	-0.0370038	0.035813
ENSG00000169184.5	ENSG00000169184.5	22:28890264	rs34929472	22	28890264	T	C	692778	0.363073	0.0777603	0.085395
ENSG00000169184.5	ENSG00000169184.5	22:28890561	rs73430108	22	28890561	G	T	693075	0.508192	-0.0544315	0.08219
ENSG00000169184.5	ENSG00000169184.5	22:28891623	rs5762659	22	28891623	G	C	694137	0.374408	-0.0333347	0.037485
ENSG00000169184.5	ENSG00000169184.5	22:28892973	rs9613635	22	28892973	G	A	695487	0.848149	0.0144395	0.075359
ENSG00000169184.5	ENSG00000169184.5	22:28893208	rs5762660	22	28893208	G	T	695722	0.989154	0.000486682	0.035779
ENSG00000169184.5	ENSG00000169184.5	22:28893550	rs75286164	22	28893550	C	G	696064	0.76696	0.0363537	0.122584
ENSG00000169184.5	ENSG00000169184.5	22:28894879	rs74720230	22	28894879	A	C	697393	0.553737	0.0438709	0.074021
ENSG00000169184.5	ENSG00000169184.5	22:28895265	rs9620797	22	28895265	C	A	697779	0.664069	-0.0226933	0.052212
ENSG00000169184.5	ENSG00000169184.5	22:28895412	rs9620799	22	28895412	T	G	697926	0.745896	-0.0168602	0.051992
ENSG00000169184.5	ENSG00000169184.5	22:28895670	rs9613637	22	28895670	T	C	698184	0.84714	0.0145363	0.075358
ENSG00000169184.5	ENSG00000169184.5	22:28895788	rs1997958	22	28895788	A	C	698302	0.366235	-0.0372045	0.041128
ENSG00000169184.5	ENSG00000169184.5	22:28895965	rs13055576	22	28895965	T	C	698479	0.363109	0.0777547	0.085395
ENSG00000169184.5	ENSG00000169184.5	22:28896140	rs76804938	22	28896140	T	C	698654	0.575454	-0.0359503	0.064139
ENSG00000169184.5	ENSG00000169184.5	22:28896546	rs7289625	22	28896546	G	A	699060	0.774063	-0.0137534	0.047877
ENSG00000169184.5	ENSG00000169184.5	22:28897619	rs7291268	22	28897619	T	C	700133	0.664058	-0.0226941	0.052212
ENSG00000169184.5	ENSG00000169184.5	22:28898127	rs9306457	22	28898127	G	A	700641	0.664069	-0.0226933	0.052212
ENSG00000169184.5	ENSG00000169184.5	22:28898347	rs7286920	22	28898347	G	C	700861	0.200875	-0.0475759	0.037133
ENSG00000169184.5	ENSG00000169184.5	22:28898626	rs12167532	22	28898626	G	A	701140	0.736118	-0.0161106	0.047772
ENSG00000169184.5	ENSG00000169184.5	22:28898687	rs116681475	22	28898687	T	C	701201	0.776097	0.0348724	0.122528
ENSG00000169184.5	ENSG00000169184.5	22:28899157	rs112603608	22	28899157	G	A	701671	0.789049	-0.0277477	0.103641
ENSG00000169184.5	ENSG00000169184.5	22:28899748	rs695267	22	28899748	G	T	702262	0.275755	-0.0395038	0.036194
ENSG00000169184.5	ENSG00000169184.5	22:28899809	rs78871489	22	28899809	C	T	702323	0.776738	0.0347673	0.12252
ENSG00000169184.5	ENSG00000169184.5	22:28900001	rs5762664	22	28900001	T	C	702515	0.21672	-0.0701595	0.056703
ENSG00000169184.5	ENSG00000169184.5	22:28900409	rs112302661	22	28900409	T	C	702923	0.776737	0.0347674	0.122519
ENSG00000169184.5	ENSG00000169184.5	22:28900494	rs113006498	22	28900494	A	G	703008	0.776737	0.0347674	0.122519
ENSG00000169184.5	ENSG00000169184.5	22:28900677	rs16986489	22	28900677	C	T	703191	0.433368	0.062968	0.08029
ENSG00000169184.5	ENSG00000169184.5	22:28900973	rs9306458	22	28900973	G	T	703487	0.295297	-0.0393494	0.037548
ENSG00000169184.5	ENSG00000169184.5	22:28901879	rs74794874	22	28901879	G	C	704393	0.146262	0.166799	0.114578
ENSG00000169184.5	ENSG00000169184.5	22:28902397	rs79280144	22	28902397	T	G	704911	0.363975	0.0776136	0.085395
ENSG00000169184.5	ENSG00000169184.5	22:28902486	rs190976104	22	28902486	C	T	705000	0.262568	0.158349	0.141135
ENSG00000169184.5	ENSG00000169184.5	22:28902772	rs59262169	22	28902772	G	A	705286	0.663497	-0.0227347	0.052213
ENSG00000169184.5	ENSG00000169184.5	22:28903360	rs5762665	22	28903360	A	G	705874	0.808216	0.00867861	0.03573
ENSG00000169184.5	ENSG00000169184.5	22:28903728	rs112265759	22	28903728	T	C	706242	0.776737	0.0347674	0.122519
ENSG00000169184.5	ENSG00000169184.5	22:28904181	rs6519752	22	28904181	A	G	706695	0.876776	0.00675078	0.043509
ENSG00000169184.5	ENSG00000169184.5	22:28904553	rs9613639	22	28904553	G	A	707067	0.20123	-0.0474898	0.037095
ENSG00000169184.5	ENSG00000169184.5	22:28905227	rs71325302	22	28905227	A	C	707741	0.349296	0.0758984	0.080994
ENSG00000169184.5	ENSG00000169184.5	22:28905724	rs114355916	22	28905724	T	A	708238	0.880649	0.0178379	0.118725
ENSG00000169184.5	ENSG00000169184.5	22:28906442	rs9613640	22	28906442	G	A	708956	0.384806	-0.0357774	0.041121
ENSG00000169184.5	ENSG00000169184.5	22:28907505	rs6519753	22	28907505	T	C	710019	0.664068	-0.0226934	0.052212
ENSG00000169184.5	ENSG00000169184.5	22:28908601	rs9625484	22	28908601	A	G	711115	0.664068	-0.0226934	0.052212
ENSG00000169184.5	ENSG00000169184.5	22:28909504	rs5762666	22	28909504	A	T	712018	0.282362	-0.0405186	0.037639
ENSG00000169184.5	ENSG00000169184.5	22:28909942	rs5997372	22	28909942	A	G	712456	0.702486	-0.0309627	0.081002
ENSG00000169184.5	ENSG00000169184.5	22:28910521	rs73168191	22	28910521	G	A	713035	0.210306	0.130621	0.104097
ENSG00000169184.5	ENSG00000169184.5	22:28911614	rs117845115	22	28911614	C	T	714128	0.663392	-0.0384669	0.088314
ENSG00000169184.5	ENSG00000169184.5	22:28911780	rs79389503	22	28911780	T	C	714294	0.880649	0.0178379	0.118725
ENSG00000169184.5	ENSG00000169184.5	22:28911845	rs111534266	22	28911845	T	G	714359	0.776737	0.0347674	0.122519
ENSG00000169184.5	ENSG00000169184.5	22:28912360	rs79903413	22	28912360	A	G	714874	0.655362	-0.0234228	0.052439
ENSG00000169184.5	ENSG00000169184.5	22:28912855	rs695709	22	28912855	C	T	715369	0.432365	-0.0276704	0.035206
ENSG00000169184.5	ENSG00000169184.5	22:28913950	rs73430118	22	28913950	C	T	716464	0.735711	-0.0161335	0.047763
ENSG00000169184.5	ENSG00000169184.5	22:28914573	rs6005793	22	28914573	G	A	717087	0.506207	-0.0547825	0.082334
ENSG00000169184.5	ENSG00000169184.5	22:28915176	rs118074551	22	28915176	A	G	717690	0.82088	0.0244056	0.107719
ENSG00000169184.5	ENSG00000169184.5	22:28915317	rs9608689	22	28915317	T	G	717831	0.544362	-0.0766799	0.126375
ENSG00000169184.5	ENSG00000169184.5	22:28916819	rs9625487	22	28916819	T	A	719333	0.655361	-0.0234228	0.052439
ENSG00000169184.5	ENSG00000169184.5	22:28916921	rs113819377	22	28916921	G	T	719435	0.759242	-0.0346152	0.112866
ENSG00000169184.5	ENSG00000169184.5	22:28916924	rs6005795	22	28916924	C	T	719438	0.962579	-0.00181096	0.038574
ENSG00000169184.5	ENSG00000169184.5	22:28918241	rs73430123	22	28918241	C	T	720755	0.776827	-0.0147344	0.051945
ENSG00000169184.5	ENSG00000169184.5	22:28918932	rs9625489	22	28918932	C	G	721446	0.0370384	-0.182868	0.087391
ENSG00000169184.5	ENSG00000169184.5	22:28919034	rs9620803	22	28919034	T	C	721548	0.664068	-0.0226934	0.052212
ENSG00000169184.5	ENSG00000169184.5	22:28919200	rs9620804	22	28919200	G	A	721714	0.664068	-0.022692	0.052209
ENSG00000169184.5	ENSG00000169184.5	22:28920307	rs5762668	22	28920307	G	C	722821	0.487179	0.0251245	0.036126
ENSG00000169184.5	ENSG00000169184.5	22:28920613	rs76772994	22	28920613	A	G	723127	0.776733	0.034768	0.122519
ENSG00000169184.5	ENSG00000169184.5	22:28920651	rs5762670	22	28920651	A	G	723165	0.300907	0.0373608	0.036067
ENSG00000169184.5	ENSG00000169184.5	22:28920678	rs78352908	22	28920678	C	T	723192	0.776733	0.034768	0.122519
ENSG00000169184.5	ENSG00000169184.5	22:28921265	rs2881496	22	28921265	C	G	723779	0.804312	0.0116892	0.047145
ENSG00000169184.5	ENSG00000169184.5	22:28921347	rs9608690	22	28921347	G	A	723861	0.516023	-0.0411766	0.063341
ENSG00000169184.5	ENSG00000169184.5	22:28922992	rs149877740	22	28922992	C	T	725506	0.789047	-0.0277464	0.103635
ENSG00000169184.5	ENSG00000169184.5	22:28923005	rs9625492	22	28923005	G	A	725519	0.68042	-0.0215748	0.052341
ENSG00000169184.5	ENSG00000169184.5	22:28923317	rs2144922	22	28923317	G	A	725831	0.804312	0.0116885	0.047143
ENSG00000169184.5	ENSG00000169184.5	22:28923924	rs12159502	22	28923924	G	A	726438	0.646105	-0.0412685	0.089804
ENSG00000169184.5	ENSG00000169184.5	22:28923933	rs2013784	22	28923933	C	T	726447	0.804535	0.0116758	0.047146
ENSG00000169184.5	ENSG00000169184.5	22:28925406	rs147147203	22	28925406	C	A	727920	0.579565	0.047444	0.085564
ENSG00000169184.5	ENSG00000169184.5	22:28925542	rs5752754	22	28925542	T	A	728056	0.921065	-0.0047178	0.047579
ENSG00000169184.5	ENSG00000169184.5	22:28925589	rs144348322	22	28925589	C	T	728103	0.363112	0.077754	0.085395
ENSG00000169184.5	ENSG00000169184.5	22:28927105	rs148417209	22	28927105	C	T	729619	0.215337	0.0832091	0.067048
ENSG00000169184.5	ENSG00000169184.5	22:28927111	rs141635050	22	28927111	G	A	729625	0.241893	0.0787399	0.067181
ENSG00000169184.5	ENSG00000169184.5	22:28927147	rs150501028	22	28927147	G	A	729661	0.853152	0.00815147	0.044009
ENSG00000169184.5	ENSG00000169184.5	22:28927840	rs144957053	22	28927840	T	C	730354	0.513579	-0.0618996	0.094666
ENSG00000169184.5	ENSG00000169184.5	22:28927878	rs140247226	22	28927878	T	C	730392	0.351539	0.090187	0.096692
ENSG00000169184.5	ENSG00000169184.5	22:28927879	rs140128850	22	28927879	C	G	730393	0.811333	-0.0191053	0.079982
ENSG00000169184.5	ENSG00000169184.5	22:28928157	rs145553079	22	28928157	T	C	730671	0.772165	0.0355183	0.122584
ENSG00000169184.5	ENSG00000169184.5	22:28928426	rs143246521	22	28928426	C	G	730940	0.387944	-0.0346423	0.04008
ENSG00000169184.5	ENSG00000169184.5	22:28928668	rs151240837	22	28928668	C	A	731182	0.0293919	0.156259	0.071473
ENSG00000169184.5	ENSG00000169184.5	22:28928858	rs149936356	22	28928858	A	C	731372	0.119683	0.185012	0.118633
ENSG00000169184.5	ENSG00000169184.5	22:28929054	rs145407234	22	28929054	G	A	731568	0.574466	-0.0360417	0.064136
ENSG00000169184.5	ENSG00000169184.5	22:28929280	rs143939472	22	28929280	C	T	731794	0.487891	0.0873169	0.125757
ENSG00000169184.5	ENSG00000169184.5	22:28929367	rs117710758	22	28929367	C	T	731881	0.771023	0.0357061	0.1226
ENSG00000169184.5	ENSG00000169184.5	22:28930145	rs142694243	22	28930145	T	C	732659	0.874171	0.0188289	0.118819
ENSG00000169184.5	ENSG00000169184.5	22:28931493	rs113479044	22	28931493	T	C	734007	0.769018	0.0360362	0.122629
ENSG00000169184.5	ENSG00000169184.5	22:28931940	rs145567538	22	28931940	T	C	734454	0.731289	0.02875	0.083659
ENSG00000169184.5	ENSG00000169184.5	22:28933106	rs4583569	22	28933106	C	T	735620	0.620838	0.0225656	0.045582
ENSG00000169184.5	ENSG00000169184.5	22:28933294	rs144177000	22	28933294	A	C	735808	0.479953	0.0426426	0.06031
ENSG00000169184.5	ENSG00000169184.5	22:28933299	rs146758977	22	28933299	A	C	735813	0.566031	0.0515675	0.089777
ENSG00000169184.5	ENSG00000169184.5	22:28933309	rs183599963	22	28933309	A	C	735823	0.550235	0.0623914	0.104346
ENSG00000169184.5	ENSG00000169184.5	22:28933314	rs145474153	22	28933314	A	C	735828	0.567166	-0.0539366	0.094176
ENSG00000169184.5	ENSG00000169184.5	22:28933319	rs148040972	22	28933319	A	C	735833	0.865235	-0.0150504	0.088622
ENSG00000169184.5	ENSG00000169184.5	22:28933706	rs16986502	22	28933706	T	G	736220	0.79662	0.0306571	0.118872
ENSG00000169184.5	ENSG00000169184.5	22:28934313	rs6005807	22	28934313	T	C	736827	0.735419	0.0173846	0.051408
ENSG00000169184.5	ENSG00000169184.5	22:28934948	rs34277219	22	28934948	T	C	737462	0.363119	0.0777529	0.085395
ENSG00000169184.5	ENSG00000169184.5	22:28935954	rs8136113	22	28935954	A	G	738468	0.375057	0.0757921	0.085346
ENSG00000169184.5	ENSG00000169184.5	22:28937455	rs12165880	22	28937455	A	C	739969	0.0370386	-0.182865	0.087389
ENSG00000169184.5	ENSG00000169184.5	22:28938483	rs111339981	22	28938483	A	G	740997	0.501672	-0.0861445	0.128098
ENSG00000169184.5	ENSG00000169184.5	22:28940864	rs73430136	22	28940864	T	C	743378	0.664083	-0.0226923	0.052212
ENSG00000169184.5	ENSG00000169184.5	22:28941142	rs75182285	22	28941142	T	C	743656	0.710883	0.0457585	0.123358
ENSG00000169184.5	ENSG00000169184.5	22:28942227	rs6005809	22	28942227	C	T	744741	0.838163	0.00965341	0.047233
ENSG00000169184.5	ENSG00000169184.5	22:28942284	rs7289516	22	28942284	A	G	744798	0.495988	0.024145	0.035431
ENSG00000169184.5	ENSG00000169184.5	22:28942366	rs112742598	22	28942366	G	A	744880	0.427382	-0.0404049	0.050855
ENSG00000169184.5	ENSG00000169184.5	22:28942382	rs113827178	22	28942382	C	T	744896	0.4034	-0.107065	0.127995
ENSG00000169184.5	ENSG00000169184.5	22:28942682	rs72617287	22	28942682	T	C	745196	0.372242	0.0389903	0.043647
ENSG00000169184.5	ENSG00000169184.5	22:28943477	rs16986509	22	28943477	C	T	745991	0.664067	-0.0226934	0.052212
ENSG00000169184.5	ENSG00000169184.5	22:28945172	rs9625498	22	28945172	C	T	747686	0.77612	-0.0136087	0.047821
ENSG00000169184.5	ENSG00000169184.5	22:28945515	rs5762680	22	28945515	T	A	748029	0.967085	0.00158764	0.03845
ENSG00000169184.5	ENSG00000169184.5	22:28947402	rs9613645	22	28947402	A	T	749916	0.510755	-0.0416808	0.063319
ENSG00000169184.5	ENSG00000169184.5	22:28947631	rs5762683	22	28947631	T	C	750145	0.884432	0.00506828	0.034846
ENSG00000169184.5	ENSG00000169184.5	22:28948037	rs28839771	22	28948037	T	C	750551	0.0370148	-0.18287	0.087381
ENSG00000169184.5	ENSG00000169184.5	22:28948411	rs9625501	22	28948411	G	A	750925	0.655338	-0.0234242	0.052438
ENSG00000169184.5	ENSG00000169184.5	22:28948751	rs145915813	22	28948751	G	C	751265	0.541463	-0.0302949	0.049571
ENSG00000169184.5	ENSG00000169184.5	22:28948847	rs185413154	22	28948847	G	A	751361	0.67233	0.0523789	0.123747
ENSG00000169184.5	ENSG00000169184.5	22:28948900	rs9613648	22	28948900	G	A	751414	0.71166	-0.0444497	0.120168
ENSG00000169184.5	ENSG00000169184.5	22:28948931	rs190063129	22	28948931	T	C	751445	0.275891	0.0909212	0.083328
ENSG00000169184.5	ENSG00000169184.5	22:28949465	rs6005811	22	28949465	A	G	751979	0.288047	0.0512554	0.048178
ENSG00000169184.5	ENSG00000169184.5	22:28949471	rs6005812	22	28949471	G	A	751985	0.722825	-0.0177887	0.050117
ENSG00000169184.5	ENSG00000169184.5	22:28949727	rs12484389	22	28949727	G	A	752241	0.0995106	0.113447	0.068707
ENSG00000169184.5	ENSG00000169184.5	22:28950432	rs12169966	22	28950432	A	G	752946	0.655336	-0.0234244	0.052438
ENSG00000169184.5	ENSG00000169184.5	22:28951145	rs150845552	22	28951145	C	A	753659	0.675236	0.051865	0.123697
ENSG00000169184.5	ENSG00000169184.5	22:28951368	rs13053405	22	28951368	G	C	753882	0.363211	0.0777378	0.085395
ENSG00000169184.5	ENSG00000169184.5	22:28952352	rs8137200	22	28952352	A	T	754866	0.663901	-0.0227054	0.052212
ENSG00000169184.5	ENSG00000169184.5	22:28952823	rs73430155	22	28952823	G	A	755337	0.663858	-0.0227086	0.052213
ENSG00000169184.5	ENSG00000169184.5	22:28953319	rs35230579	22	28953319	T	C	755833	0.363214	0.0777374	0.085395
ENSG00000169184.5	ENSG00000169184.5	22:28953479	rs71327305	22	28953479	C	T	755993	0.363215	0.0777371	0.085395
ENSG00000169184.5	ENSG00000169184.5	22:28953983	rs115065571	22	28953983	G	A	756497	0.363216	0.077737	0.085395
ENSG00000169184.5	ENSG00000169184.5	22:28954388	rs5762686	22	28954388	G	A	756902	0.206187	-0.0500839	0.039553
ENSG00000169184.5	ENSG00000169184.5	22:28955891	rs73168201	22	28955891	G	A	758405	0.148036	0.11126	0.076764
ENSG00000169184.5	ENSG00000169184.5	22:28959118	rs36100499	22	28959118	T	G	761632	0.363226	0.0777353	0.085395
ENSG00000169184.5	ENSG00000169184.5	22:28960896	rs34188840	22	28960896	T	C	763410	0.370678	0.0764228	0.08527
ENSG00000169184.5	ENSG00000169184.5	22:28962210	rs35438111	22	28962210	T	G	764724	0.354268	0.109271	0.117819
ENSG00000169184.5	ENSG00000169184.5	22:28963451	rs11705481	22	28963451	C	T	765965	0.323204	-0.0428576	0.043328
ENSG00000169184.5	ENSG00000169184.5	22:28963783	rs77859104	22	28963783	T	C	766297	0.673704	0.0521404	0.123735
ENSG00000169184.5	ENSG00000169184.5	22:28964011	rs192296267	22	28964011	G	A	766525	0.261525	0.158724	0.14116
ENSG00000169184.5	ENSG00000169184.5	22:28964032	rs73170603	22	28964032	G	A	766546	0.431369	-0.0403402	0.051215
ENSG00000169184.5	ENSG00000169184.5	22:28964174	rs2180460	22	28964174	A	G	766688	0.787866	-0.00942991	0.03502
ENSG00000169184.5	ENSG00000169184.5	22:28964906	rs5762694	22	28964906	A	G	767420	0.907236	-0.00448409	0.038457
ENSG00000169184.5	ENSG00000169184.5	22:28965881	rs58433661	22	28965881	G	T	768395	0.363241	0.077733	0.085395
ENSG00000169184.5	ENSG00000169184.5	22:28966048	rs34593692	22	28966048	T	C	768562	0.660121	0.0178137	0.040478
ENSG00000169184.5	ENSG00000169184.5	22:28966474	rs12169595	22	28966474	G	A	768988	0.692622	-0.0208831	0.052789
ENSG00000169184.5	ENSG00000169184.5	22:28967174	rs113351733	22	28967174	G	A	769688	0.674016	0.0520863	0.123732
ENSG00000169184.5	ENSG00000169184.5	22:28969353	rs2346867	22	28969353	A	G	771867	0.734306	0.0137588	0.040509
ENSG00000169184.5	ENSG00000169184.5	22:28969586	rs56296504	22	28969586	C	T	772100	0.417393	-0.0650731	0.080157
ENSG00000169184.5	ENSG00000169184.5	22:28970731	rs75705272	22	28970731	T	C	773245	0.674344	0.0520295	0.123729
ENSG00000169184.5	ENSG00000169184.5	22:28971640	rs112228328	22	28971640	C	T	774154	0.674426	0.0520151	0.123728
ENSG00000169184.5	ENSG00000169184.5	22:28972184	rs9608692	22	28972184	T	C	774698	0.18627	-0.0488653	0.036906
ENSG00000169184.5	ENSG00000169184.5	22:28972465	rs13056776	22	28972465	G	A	774979	0.36358	0.0776838	0.085401
ENSG00000169184.5	ENSG00000169184.5	22:28972531	rs73170606	22	28972531	A	G	775045	0.344384	-0.043449	0.045896
ENSG00000169184.5	ENSG00000169184.5	22:28975181	rs118044564	22	28975181	T	C	777695	0.631524	0.0613444	0.127811
ENSG00000169184.5	ENSG00000169184.5	22:28976157	rs60410397	22	28976157	G	C	778671	0.0632243	0.0940745	0.050498
ENSG00000169184.5	ENSG00000169184.5	22:28979461	rs76484257	22	28979461	G	T	781975	0.760364	-0.0346186	0.113423
ENSG00000169184.5	ENSG00000169184.5	22:28982034	rs5762701	22	28982034	T	C	784548	0.320824	-0.0859332	0.086449
ENSG00000169184.5	ENSG00000169184.5	22:28982035	rs5752761	22	28982035	G	A	784549	0.60673	-0.051178	0.099343
ENSG00000169184.5	ENSG00000169184.5	22:28982943	rs5762702	22	28982943	C	A	785457	0.356267	0.0393171	0.042569
ENSG00000169184.5	ENSG00000169184.5	22:28983210	rs12167122	22	28983210	G	A	785724	0.857513	0.0083164	0.04629
ENSG00000169184.5	ENSG00000169184.5	22:28983595	rs1986052	22	28983595	T	A	786109	0.958388	0.00199188	0.038151
ENSG00000169184.5	ENSG00000169184.5	22:28984447	rs1125250	22	28984447	G	T	786961	0.806065	0.00994896	0.040497
ENSG00000169184.5	ENSG00000169184.5	22:28985326	rs738724	22	28985326	T	C	787840	0.113875	0.102939	0.064963
ENSG00000169184.5	ENSG00000169184.5	22:28985392	rs116957167	22	28985392	C	G	787906	0.655332	-0.0234247	0.052438
ENSG00000169184.5	ENSG00000169184.5	22:28985428	rs73430168	22	28985428	C	T	787942	0.731127	-0.0165003	0.047984
ENSG00000169184.5	ENSG00000169184.5	22:28987056	rs182803083	22	28987056	T	C	789570	0.637305	0.0460929	0.097687
ENSG00000169184.5	ENSG00000169184.5	22:28987988	rs35731009	22	28987988	G	A	790502	0.595799	-0.0446242	0.084056
ENSG00000169184.5	ENSG00000169184.5	22:28988260	rs58542867	22	28988260	A	G	790774	0.732371	-0.0163432	0.047757
ENSG00000169184.5	ENSG00000169184.5	22:28988787	rs9625508	22	28988787	T	C	791301	0.655332	-0.0234246	0.052438
ENSG00000169184.5	ENSG00000169184.5	22:28989246	rs9625509	22	28989246	G	C	791760	0.769707	-0.0140241	0.04787
ENSG00000169184.5	ENSG00000169184.5	22:28989506	rs143346014	22	28989506	T	C	792020	0.188016	-0.153023	0.116033
ENSG00000169184.5	ENSG00000169184.5	22:28990275	rs12165913	22	28990275	T	C	792789	0.209398	-0.0763378	0.060715
ENSG00000169184.5	ENSG00000169184.5	22:28993183	rs738748	22	28993183	T	C	795697	0.375311	0.0377769	0.042561
ENSG00000169184.5	ENSG00000169184.5	22:28993331	rs9620808	22	28993331	A	C	795845	0.782446	-0.0131928	0.047744
ENSG00000169184.5	ENSG00000169184.5	22:28993756	rs60065194	22	28993756	A	G	796270	0.731995	-0.0163668	0.047756
ENSG00000169184.5	ENSG00000169184.5	22:28994398	rs113403999	22	28994398	G	A	796912	0.490358	-0.0290949	0.042142
ENSG00000169184.5	ENSG00000169184.5	22:28995694	rs16986544	22	28995694	A	G	798208	0.612986	0.0366391	0.072377
ENSG00000169184.5	ENSG00000169184.5	22:28995704	rs185936232	22	28995704	T	G	798218	0.330587	-0.142666	0.146452
ENSG00000169184.5	ENSG00000169184.5	22:28998821	rs73430179	22	28998821	T	C	801335	0.731726	-0.0163838	0.047755
ENSG00000169184.5	ENSG00000169184.5	22:28999369	rs9613654	22	28999369	T	C	801883	0.751027	-0.013166	0.041466
ENSG00000169184.5	ENSG00000169184.5	22:28999402	rs5752763	22	28999402	G	A	801916	0.787183	-0.00945323	0.034992
ENSG00000169184.5	ENSG00000169184.5	22:28999524	rs34323251	22	28999524	T	C	802038	0.277427	-0.17309	0.159143
ENSG00000169184.5	ENSG00000169184.5	22:28999668	rs12166129	22	28999668	C	A	802182	0.655328	-0.0234249	0.052438
ENSG00000169184.5	ENSG00000169184.5	22:28999890	rs12166245	22	28999890	C	T	802404	0.731673	-0.0163871	0.047755
ENSG00000169184.5	ENSG00000169184.5	22:29000057	rs12166363	22	29000057	C	T	802571	0.66512	-0.0226142	0.052204
ENSG00000169184.5	ENSG00000169184.5	22:29001380	rs16986548	22	29001380	T	C	803894	0.64138	-0.0391776	0.084048
ENSG00000169184.5	ENSG00000169184.5	22:29001789	rs5762713	22	29001789	T	C	804303	0.037021	0.140233	0.06701
ENSG00000169184.5	ENSG00000169184.5	22:29002196	rs71316850	22	29002196	C	T	804710	0.369221	0.0767931	0.085423
ENSG00000169184.5	ENSG00000169184.5	22:29002278	rs9625510	22	29002278	C	T	804792	0.66404	-0.0226956	0.052213
ENSG00000169184.5	ENSG00000169184.5	22:29004501	rs80099580	22	29004501	A	C	807015	0.593845	-0.0772089	0.144664
ENSG00000169184.5	ENSG00000169184.5	22:29004570	rs111623460	22	29004570	G	A	807084	0.803341	-0.0280372	0.112511
ENSG00000169184.5	ENSG00000169184.5	22:29004821	rs73430186	22	29004821	G	A	807335	0.686497	-0.0209592	0.05189
ENSG00000169184.5	ENSG00000169184.5	22:29004881	rs73430189	22	29004881	C	A	807395	0.516275	-0.03247	0.049978
ENSG00000169184.5	ENSG00000169184.5	22:29005246	rs4615019	22	29005246	A	G	807760	0.438449	0.0628802	0.081072
ENSG00000169184.5	ENSG00000169184.5	22:29005302	rs12169120	22	29005302	A	C	807816	0.516279	-0.0324697	0.049978
ENSG00000169184.5	ENSG00000169184.5	22:29005303	rs112957019	22	29005303	C	T	807817	0.593849	-0.0772084	0.144664
ENSG00000169184.5	ENSG00000169184.5	22:29005595	rs12165715	22	29005595	T	C	808109	0.516277	-0.0324699	0.049978
ENSG00000169184.5	ENSG00000169184.5	22:29005862	rs144127647	22	29005862	C	T	808376	0.549277	-0.0866159	0.144512
ENSG00000169184.5	ENSG00000169184.5	22:29007426	rs182473275	22	29007426	A	G	809940	0.593865	-0.0772054	0.144665
ENSG00000169184.5	ENSG00000169184.5	22:29007571	rs10460754	22	29007571	G	A	810085	0.637617	-0.0190449	0.0404
ENSG00000169184.5	ENSG00000169184.5	22:29007645	rs5762716	22	29007645	G	C	810159	0.865381	-0.011239	0.066252
ENSG00000169184.5	ENSG00000169184.5	22:29007653	rs5762717	22	29007653	T	G	810167	0.416849	-0.0742641	0.091372
ENSG00000169184.5	ENSG00000169184.5	22:29007850	rs58049055	22	29007850	A	G	810364	0.699751	-0.0184026	0.047682
ENSG00000169184.5	ENSG00000169184.5	22:29008268	rs145758164	22	29008268	C	T	810782	0.886131	0.0173016	0.120741
ENSG00000169184.5	ENSG00000169184.5	22:29008417	rs2224337	22	29008417	T	C	810931	0.402699	0.0356855	0.042598
ENSG00000169184.5	ENSG00000169184.5	22:29008626	rs8136767	22	29008626	G	A	811140	0.69976	-0.018402	0.047682
ENSG00000169184.5	ENSG00000169184.5	22:29008888	rs186184919	22	29008888	C	T	811402	0.252286	-0.158965	0.13865
ENSG00000169184.5	ENSG00000169184.5	22:29009668	rs6519758	22	29009668	T	C	812182	0.69977	-0.0184015	0.047683
ENSG00000169184.5	ENSG00000169184.5	22:29009939	rs8136995	22	29009939	A	G	812453	0.699772	-0.0184014	0.047683
ENSG00000169184.5	ENSG00000169184.5	22:29012600	rs10222318	22	29012600	G	A	815114	0.731878	-0.0163972	0.047823
ENSG00000169184.5	ENSG00000169184.5	22:29013588	rs74503283	22	29013588	G	C	816102	0.657515	-0.0233567	0.052642
ENSG00000169184.5	ENSG00000169184.5	22:29014539	rs111967289	22	29014539	G	A	817053	0.80334	-0.0280395	0.112519
ENSG00000169184.5	ENSG00000169184.5	22:29014603	rs8142681	22	29014603	C	G	817117	0.353665	-0.0450841	0.04855
ENSG00000169184.5	ENSG00000169184.5	22:29015590	rs7293232	22	29015590	T	G	818104	0.699836	-0.0183976	0.047684
ENSG00000169184.5	ENSG00000169184.5	22:29015603	rs7288792	22	29015603	C	T	818117	0.699836	-0.0183976	0.047684
ENSG00000169184.5	ENSG00000169184.5	22:29016057	rs7289534	22	29016057	C	T	818571	0.69984	-0.0183973	0.047683
ENSG00000169184.5	ENSG00000169184.5	22:29016328	rs60248971	22	29016328	T	A	818842	0.699841	-0.0183973	0.047684
ENSG00000169184.5	ENSG00000169184.5	22:29017329	rs75072387	22	29017329	A	G	819843	0.883044	0.0177744	0.120743
ENSG00000169184.5	ENSG00000169184.5	22:29017423	rs180784527	22	29017423	C	T	819937	0.912258	-0.015492	0.140501
ENSG00000169184.5	ENSG00000169184.5	22:29017547	rs76317571	22	29017547	T	A	820061	0.5348	0.051371	0.08269
ENSG00000169184.5	ENSG00000169184.5	22:29018992	rs57062250	22	29018992	G	A	821506	0.370555	0.0785614	0.087634
ENSG00000169184.5	ENSG00000169184.5	22:29019074	rs141743048	22	29019074	G	C	821588	0.913532	0.00990987	0.091205
ENSG00000169184.5	ENSG00000169184.5	22:29019632	rs62235676	22	29019632	G	T	822146	0.497527	-0.0862045	0.126954
ENSG00000169184.5	ENSG00000169184.5	22:29020291	rs12167667	22	29020291	G	A	822805	0.663758	-0.0227182	0.052218
ENSG00000169184.5	ENSG00000169184.5	22:29020756	rs9625512	22	29020756	G	C	823270	0.69985	-0.018397	0.047684
ENSG00000169184.5	ENSG00000169184.5	22:29022172	rs9625513	22	29022172	C	T	824686	0.699896	-0.0183941	0.047685
ENSG00000169184.5	ENSG00000169184.5	22:29022188	rs9625514	22	29022188	T	C	824702	0.699896	-0.0183941	0.047685
ENSG00000169184.5	ENSG00000169184.5	22:29024303	rs9625515	22	29024303	T	G	826817	0.689014	-0.0209165	0.052227
ENSG00000169184.5	ENSG00000169184.5	22:29024691	rs9620809	22	29024691	A	G	827205	0.627664	-0.0253048	0.052132
ENSG00000169184.5	ENSG00000169184.5	22:29024730	rs9625516	22	29024730	C	T	827244	0.627664	-0.0253048	0.052132
ENSG00000169184.5	ENSG00000169184.5	22:29025251	rs34780660	22	29025251	A	G	827765	0.370555	0.0785615	0.087634
ENSG00000169184.5	ENSG00000169184.5	22:29025880	rs76542858	22	29025880	T	C	828394	0.882985	0.0177837	0.120745
ENSG00000169184.5	ENSG00000169184.5	22:29028132	rs73432205	22	29028132	C	T	830646	0.699945	-0.0183912	0.047685
ENSG00000169184.5	ENSG00000169184.5	22:29029033	rs28629926	22	29029033	C	A	831547	0.713436	-0.0175853	0.047849
ENSG00000169184.5	ENSG00000169184.5	22:29029190	rs9625518	22	29029190	T	C	831704	0.725204	-0.016871	0.047961
ENSG00000169184.5	ENSG00000169184.5	22:29029307	rs112876654	22	29029307	A	T	831821	0.882956	0.0177882	0.120746
ENSG00000169184.5	ENSG00000169184.5	22:29030430	rs12628675	22	29030430	G	A	832944	0.0312986	0.145325	0.067246
ENSG00000169184.5	ENSG00000169184.5	22:29031038	rs181762170	22	29031038	G	A	833552	0.99714	-0.000483986	0.134936
ENSG00000169184.5	ENSG00000169184.5	22:29031126	rs112403136	22	29031126	G	A	833640	0.981795	0.00230368	0.100892
ENSG00000169184.5	ENSG00000169184.5	22:29033003	rs57756604	22	29033003	T	G	835517	0.814365	-0.0116851	0.049733
ENSG00000169184.5	ENSG00000169184.5	22:29033146	rs62235678	22	29033146	G	A	835660	0.68223	-0.051177	0.124904
ENSG00000169184.5	ENSG00000169184.5	22:29033189	rs12169232	22	29033189	A	G	835703	0.907524	-0.0058325	0.050177
ENSG00000169184.5	ENSG00000169184.5	22:29033210	rs12169071	22	29033210	C	G	835724	0.782898	-0.013417	0.048659
ENSG00000169184.5	ENSG00000169184.5	22:29033308	rs12168765	22	29033308	G	C	835822	0.699989	-0.0183886	0.047686
ENSG00000169184.5	ENSG00000169184.5	22:29033458	rs4638900	22	29033458	T	C	835972	0.438543	0.0628715	0.081077
ENSG00000169184.5	ENSG00000169184.5	22:29033545	rs12165893	22	29033545	T	C	836059	0.699989	-0.0183886	0.047686
ENSG00000169184.5	ENSG00000169184.5	22:29034824	rs113946564	22	29034824	T	C	837338	0.882925	0.0177931	0.120747
ENSG00000169184.5	ENSG00000169184.5	22:29034964	rs79756135	22	29034964	C	T	837478	0.785631	0.00969856	0.035633
ENSG00000169184.5	ENSG00000169184.5	22:29036465	rs9613658	22	29036465	A	G	838979	0.177298	-0.0496925	0.036766
ENSG00000169184.5	ENSG00000169184.5	22:29037864	rs9625520	22	29037864	C	A	840378	0.700892	-0.018331	0.047687
ENSG00000169184.5	ENSG00000169184.5	22:29038033	rs75310195	22	29038033	C	G	840547	0.882906	0.0177961	0.120747
ENSG00000169184.5	ENSG00000169184.5	22:29039427	rs1474961	22	29039427	C	T	841941	0.657574	-0.0233528	0.052643
ENSG00000169184.5	ENSG00000169184.5	22:29039615	rs5762730	22	29039615	G	T	842129	0.849547	0.00672665	0.035436
ENSG00000169184.5	ENSG00000169184.5	22:29039953	rs9625521	22	29039953	T	G	842467	0.700014	-0.0183873	0.047687
ENSG00000169184.5	ENSG00000169184.5	22:29040319	rs11912125	22	29040319	G	A	842833	0.363268	0.077729	0.085395
ENSG00000169184.5	ENSG00000169184.5	22:29040802	rs12167614	22	29040802	A	C	843316	0.60529	-0.0257536	0.049791
ENSG00000169184.5	ENSG00000169184.5	22:29040821	rs12167434	22	29040821	C	T	843335	0.67934	-0.0198519	0.047989
ENSG00000169184.5	ENSG00000169184.5	22:29042025	rs28818228	22	29042025	G	A	844539	0.700052	-0.018385	0.047687
ENSG00000169184.5	ENSG00000169184.5	22:29042079	rs12169460	22	29042079	A	G	844593	0.700051	-0.018385	0.047687
ENSG00000169184.5	ENSG00000169184.5	22:29043969	rs6005829	22	29043969	T	C	846483	0.706744	-0.0318488	0.08459
ENSG00000169184.5	ENSG00000169184.5	22:29044360	rs2145161	22	29044360	A	G	846874	0.849813	0.00671521	0.03544
ENSG00000169184.5	ENSG00000169184.5	22:29045212	rs9625522	22	29045212	C	A	847726	0.703337	-0.0181857	0.047719
ENSG00000169184.5	ENSG00000169184.5	22:29045233	rs5762733	22	29045233	T	C	847747	0.0312598	0.14675	0.06789
ENSG00000169184.5	ENSG00000169184.5	22:29045745	rs9625523	22	29045745	T	C	848259	0.700121	-0.0183808	0.047688
ENSG00000169184.5	ENSG00000169184.5	22:29045774	rs73170611	22	29045774	C	T	848288	0.256327	-0.116501	0.102483
ENSG00000169184.5	ENSG00000169184.5	22:29045930	rs60693420	22	29045930	T	C	848444	0.700125	-0.0183805	0.047688
ENSG00000169184.5	ENSG00000169184.5	22:29046240	rs5762734	22	29046240	A	T	848754	0.028254	0.147899	0.067167
ENSG00000169184.5	ENSG00000169184.5	22:29048074	rs5752766	22	29048074	C	G	850588	0.185039	-0.0490656	0.036954
ENSG00000169184.5	ENSG00000169184.5	22:29048078	rs10439931	22	29048078	T	C	850592	0.912045	0.00480356	0.043459
ENSG00000169184.5	ENSG00000169184.5	22:29050403	rs12168031	22	29050403	C	G	852917	0.682488	-0.0196061	0.047892
ENSG00000169184.5	ENSG00000169184.5	22:29051302	rs78701018	22	29051302	C	T	853816	0.882853	0.0178045	0.120749
ENSG00000169184.5	ENSG00000169184.5	22:29051826	rs112469619	22	29051826	A	G	854340	0.678222	-0.019727	0.047512
ENSG00000169184.5	ENSG00000169184.5	22:29052951	rs9625524	22	29052951	C	T	855465	0.700256	-0.0183725	0.047689
ENSG00000169184.5	ENSG00000169184.5	22:29053003	rs5762736	22	29053003	C	T	855517	0.207969	-0.046774	0.037085
ENSG00000169184.5	ENSG00000169184.5	22:29053009	rs9625525	22	29053009	C	A	855523	0.664098	-0.0226957	0.052223
ENSG00000169184.5	ENSG00000169184.5	22:29053288	rs73170615	22	29053288	T	C	855802	0.236979	-0.133145	0.112416
ENSG00000169184.5	ENSG00000169184.5	22:29053727	rs9620810	22	29053727	T	C	856241	0.700271	-0.0183716	0.047689
ENSG00000169184.5	ENSG00000169184.5	22:29053775	rs34285557	22	29053775	G	A	856289	0.352074	0.0808889	0.086819
ENSG00000169184.5	ENSG00000169184.5	22:29054395	rs13055649	22	29054395	A	C	856909	0.454254	0.0585393	0.078147
ENSG00000169184.5	ENSG00000169184.5	22:29054573	rs5762737	22	29054573	T	C	857087	0.935416	0.00282362	0.034823
ENSG00000169184.5	ENSG00000169184.5	22:29054875	rs12169880	22	29054875	G	C	857389	0.700293	-0.0183703	0.047689
ENSG00000169184.5	ENSG00000169184.5	22:29055766	rs184082229	22	29055766	A	T	858280	0.920455	-0.0152633	0.152747
ENSG00000169184.5	ENSG00000169184.5	22:29056152	rs117577667	22	29056152	C	T	858666	0.820058	-0.0257853	0.11328
ENSG00000169184.5	ENSG00000169184.5	22:29058321	rs75413703	22	29058321	T	C	860835	0.446383	0.0616702	0.080907
ENSG00000169184.5	ENSG00000169184.5	22:29058409	rs9620811	22	29058409	T	C	860923	0.702838	-0.0182148	0.047711
ENSG00000169184.5	ENSG00000169184.5	22:29058750	rs113326098	22	29058750	C	A	861264	0.882199	0.0179091	0.120779
ENSG00000169184.5	ENSG00000169184.5	22:29059133	rs78416565	22	29059133	G	A	861647	0.668043	-0.0224256	0.052254
ENSG00000169184.5	ENSG00000169184.5	22:29066857	rs75766087	22	29066857	T	G	869371	0.879279	0.0183764	0.120911
ENSG00000169184.5	ENSG00000169184.5	22:29067122	rs118037283	22	29067122	G	A	869636	0.930983	0.0079143	0.091321
ENSG00000169184.5	ENSG00000169184.5	22:29067671	rs73393918	22	29067671	A	T	870185	0.725534	-0.0168822	0.048053
ENSG00000169184.5	ENSG00000169184.5	22:29068539	rs6005833	22	29068539	C	T	871053	0.567135	-0.0484815	0.084645
ENSG00000169184.5	ENSG00000169184.5	22:29069376	rs11912717	22	29069376	C	T	871890	0.468041	0.0617763	0.085046
ENSG00000169184.5	ENSG00000169184.5	22:29069423	rs57071456	22	29069423	C	G	871937	0.243262	0.0438168	0.037494
ENSG00000169184.5	ENSG00000169184.5	22:29071727	rs7286815	22	29071727	A	T	874241	0.863	0.00978454	0.056666
ENSG00000169184.5	ENSG00000169184.5	22:29071729	rs7286816	22	29071729	A	G	874243	0.894657	0.00750273	0.056624
ENSG00000169184.5	ENSG00000169184.5	22:29072330	rs113319240	22	29072330	A	C	874844	0.87639	0.018834	0.121003
ENSG00000169184.5	ENSG00000169184.5	22:29072864	rs72617288	22	29072864	C	A	875378	0.0492419	0.10094	0.051169
ENSG00000169184.5	ENSG00000169184.5	22:29072917	rs5762741	22	29072917	T	C	875431	0.752074	0.0113455	0.035889
ENSG00000169184.5	ENSG00000169184.5	22:29073296	rs188971981	22	29073296	T	C	875810	0.812039	-0.0130243	0.054734
ENSG00000169184.5	ENSG00000169184.5	22:29074382	rs117959254	22	29074382	C	T	876896	0.456907	0.0614605	0.082531
ENSG00000169184.5	ENSG00000169184.5	22:29074398	rs111983983	22	29074398	T	C	876912	0.0527034	0.0984445	0.050659
ENSG00000169184.5	ENSG00000169184.5	22:29074652	rs138563917	22	29074652	A	C	877166	0.273936	-0.0993191	0.090654
ENSG00000169184.5	ENSG00000169184.5	22:29074987	rs9613664	22	29074987	G	C	877501	0.455015	-0.0486416	0.065044
ENSG00000169184.5	ENSG00000169184.5	22:29075122	rs10084639	22	29075122	T	G	877636	0.771402	-0.0139906	0.04812
ENSG00000169184.5	ENSG00000169184.5	22:29075126	rs6005834	22	29075126	T	C	877640	0.933201	-0.00680851	0.081177
ENSG00000169184.5	ENSG00000169184.5	22:29075319	rs6005835	22	29075319	G	C	877833	0.973241	0.00137498	0.040964
ENSG00000169184.5	ENSG00000169184.5	22:29075651	rs180764192	22	29075651	G	A	878165	0.742986	-0.0262849	0.080104
ENSG00000169184.5	ENSG00000169184.5	22:29075660	rs186017401	22	29075660	C	T	878174	0.425357	-0.0892774	0.111876
ENSG00000169184.5	ENSG00000169184.5	22:29075735	rs192133798	22	29075735	C	T	878249	0.756206	-0.0261475	0.084161
ENSG00000169184.5	ENSG00000169184.5	22:29075775	rs190468488	22	29075775	G	A	878289	0.883926	0.0122482	0.08384
ENSG00000169184.5	ENSG00000169184.5	22:29075905	rs113584191	22	29075905	G	A	878419	0.488816	-0.0452985	0.06538
ENSG00000169184.5	ENSG00000169184.5	22:29075918	rs142383351	22	29075918	C	A	878432	0.6369	0.01903	0.040283
ENSG00000169184.5	ENSG00000169184.5	22:29075977	rs7288040	22	29075977	G	A	878491	0.743816	-0.0177362	0.054233
ENSG00000169184.5	ENSG00000169184.5	22:29076068	rs116986518	22	29076068	C	T	878582	0.984561	-0.00221964	0.11463
ENSG00000169184.5	ENSG00000169184.5	22:29076149	rs7284670	22	29076149	T	C	878663	0.589229	-0.0261539	0.048397
ENSG00000169184.5	ENSG00000169184.5	22:29076344	rs147677499	22	29076344	G	A	878858	0.54947	-0.050839	0.084862
ENSG00000169184.5	ENSG00000169184.5	22:29076637	rs12171099	22	29076637	G	A	879151	0.721478	-0.0172805	0.04844
ENSG00000169184.5	ENSG00000169184.5	22:29078265	rs117502846	22	29078265	G	A	880779	0.420935	-0.0531613	0.065985
ENSG00000169184.5	ENSG00000169184.5	22:29079353	rs12169262	22	29079353	C	T	881867	0.769937	-0.0142152	0.048572
ENSG00000169184.5	ENSG00000169184.5	22:29083326	rs17883954	22	29083326	T	C	885840	0.960964	0.00592937	0.121068
ENSG00000169184.5	ENSG00000169184.5	22:29084142	rs17881275	22	29084142	C	T	886656	0.361038	-0.111309	0.12172
ENSG00000169184.5	ENSG00000169184.5	22:29084385	rs139467994	22	29084385	G	A	886899	0.49687	-0.0588372	0.086517
ENSG00000169184.5	ENSG00000169184.5	22:29085401	rs17883639	22	29085401	G	A	887915	0.960506	0.00599969	0.121082
ENSG00000169184.5	ENSG00000169184.5	22:29085414	rs17886970	22	29085414	T	C	887928	0.960501	0.00600054	0.121084
ENSG00000169184.5	ENSG00000169184.5	22:29085792	rs8135424	22	29085792	G	A	888306	0.596347	-0.0265209	0.05003
ENSG00000169184.5	ENSG00000169184.5	22:29085810	rs8136905	22	29085810	A	G	888324	0.623355	-0.0249385	0.05074
ENSG00000169184.5	ENSG00000169184.5	22:29085885	rs2346875	22	29085885	G	A	888399	0.28298	-0.136753	0.127196
ENSG00000169184.5	ENSG00000169184.5	22:29086093	rs5762745	22	29086093	C	T	888607	0.585458	0.0197152	0.036116
ENSG00000169184.5	ENSG00000169184.5	22:29086354	rs9625532	22	29086354	C	T	888868	0.599319	-0.0263114	0.05004
ENSG00000169184.5	ENSG00000169184.5	22:29087041	rs4035540	22	29087041	T	C	889555	0.998754	6.34691e-05	0.040617
ENSG00000169184.5	ENSG00000169184.5	22:29087142	rs28613006	22	29087142	G	C	889656	0.455759	-0.0333367	0.044652
ENSG00000169184.5	ENSG00000169184.5	22:29087818	rs3859887	22	29087818	G	A	890332	0.664872	0.0157604	0.036354
ENSG00000169184.5	ENSG00000169184.5	22:29087829	rs3859888	22	29087829	G	C	890343	0.640869	0.0168843	0.036166
ENSG00000169184.5	ENSG00000169184.5	22:29088123	rs5762746	22	29088123	T	C	890637	0.876703	0.00555937	0.035809
ENSG00000169184.5	ENSG00000169184.5	22:29088590	rs9625533	22	29088590	C	T	891104	0.775191	0.0102446	0.035847
ENSG00000169184.5	ENSG00000169184.5	22:29088819	rs12170898	22	29088819	C	G	891333	0.488978	0.025513	0.036837
ENSG00000169184.5	ENSG00000169184.5	22:29089095	rs1807477	22	29089095	C	A	891609	0.787893	0.00967809	0.035947
ENSG00000169184.5	ENSG00000169184.5	22:29089846	rs111466304	22	29089846	C	T	892360	0.989844	0.00158324	0.124301
ENSG00000169184.5	ENSG00000169184.5	22:29090363	rs5762747	22	29090363	G	A	892877	0.860251	0.00625945	0.03553
ENSG00000169184.5	ENSG00000169184.5	22:29090481	rs6005837	22	29090481	G	C	892995	0.816685	0.00884299	0.038122
ENSG00000169184.5	ENSG00000169184.5	22:29090768	rs12165489	22	29090768	A	C	893282	0.826395	-0.0107415	0.048942
ENSG00000169184.5	ENSG00000169184.5	22:29090890	rs5762748	22	29090890	G	A	893404	0.0472269	0.135418	0.06803
ENSG00000169184.5	ENSG00000169184.5	22:29091037	rs5762749	22	29091037	G	C	893551	0.749251	0.011516	0.036004
ENSG00000169184.5	ENSG00000169184.5	22:29092181	rs17507045	22	29092181	C	T	894695	0.0423358	0.137196	0.067355
ENSG00000169184.5	ENSG00000169184.5	22:29092592	rs17881589	22	29092592	C	T	895106	0.184445	0.124121	0.093355
ENSG00000169184.5	ENSG00000169184.5	22:29092720	rs17507066	22	29092720	C	T	895234	0.786569	-0.014591	0.05385
ENSG00000169184.5	ENSG00000169184.5	22:29092726	rs117188004	22	29092726	C	T	895240	0.450835	0.0795506	0.105395
ENSG00000169184.5	ENSG00000169184.5	22:29093278	rs9625534	22	29093278	T	C	895792	0.769719	-0.0157512	0.053768
ENSG00000169184.5	ENSG00000169184.5	22:29093753	rs5752772	22	29093753	G	A	896267	0.5387	-0.0215557	0.035031
ENSG00000169184.5	ENSG00000169184.5	22:29094084	rs5762750	22	29094084	T	A	896598	0.870788	-0.0060515	0.037179
ENSG00000169184.5	ENSG00000169184.5	22:29094352	rs12170705	22	29094352	C	T	896866	0.555532	-0.0208375	0.035318
ENSG00000169184.5	ENSG00000169184.5	22:29094376	rs2014114	22	29094376	T	G	896890	0.119335	0.0730478	0.046795
ENSG00000169184.5	ENSG00000169184.5	22:29094828	rs17415919	22	29094828	A	C	897342	0.670844	-0.0158869	0.037353
ENSG00000169184.5	ENSG00000169184.5	22:29095477	rs139696271	22	29095477	C	T	897991	0.839852	0.0290489	0.143651
ENSG00000169184.5	ENSG00000169184.5	22:29095480	rs143550629	22	29095480	G	A	897994	0.839998	0.029022	0.143651
ENSG00000169184.5	ENSG00000169184.5	22:29095490	rs113164920	22	29095490	C	T	898004	0.92347	0.0131739	0.137048
ENSG00000169184.5	ENSG00000169184.5	22:29096361	rs12628239	22	29096361	G	A	898875	0.86284	0.00658429	0.038087
ENSG00000169184.5	ENSG00000169184.5	22:29098375	rs191767420	22	29098375	C	T	900889	0.355632	-0.129739	0.140285
ENSG00000169184.5	ENSG00000169184.5	22:29098376	rs182075939	22	29098376	A	G	900890	0.340653	-0.133805	0.14025
ENSG00000169184.5	ENSG00000169184.5	22:29098417	rs112564028	22	29098417	A	G	900931	0.599071	0.0715725	0.136026
ENSG00000169184.5	ENSG00000169184.5	22:29098576	rs4820791	22	29098576	C	G	901090	0.637032	0.0180628	0.038251
ENSG00000169184.5	ENSG00000169184.5	22:29099754	rs2267130	22	29099754	T	C	902268	0.493152	-0.0243254	0.035462
ENSG00000169184.5	ENSG00000169184.5	22:29100564	rs1972202	22	29100564	A	G	903078	0.882307	0.00530141	0.035786
ENSG00000169184.5	ENSG00000169184.5	22:29100711	rs1547014	22	29100711	T	C	903225	0.564984	-0.0215667	0.037446
ENSG00000169184.5	ENSG00000169184.5	22:29100889	rs12167378	22	29100889	C	A	903403	0.131443	-0.118897	0.078655
ENSG00000169184.5	ENSG00000169184.5	22:29100977	rs5762752	22	29100977	C	G	903491	0.89066	0.0049197	0.035764
ENSG00000169184.5	ENSG00000169184.5	22:29100985	rs5762753	22	29100985	G	C	903499	0.893228	0.00480501	0.035776
ENSG00000169184.5	ENSG00000169184.5	22:29101357	rs6005840	22	29101357	A	G	903871	0.488923	-0.0260872	0.037661
ENSG00000169184.5	ENSG00000169184.5	22:29101600	rs6519761	22	29101600	A	G	904114	0.188589	0.0597224	0.045345
ENSG00000169184.5	ENSG00000169184.5	22:29101636	rs111724290	22	29101636	G	A	904150	0.413878	-0.0586143	0.071659
ENSG00000169184.5	ENSG00000169184.5	22:29101829	rs28483387	22	29101829	G	A	904343	0.188903	0.0596711	0.045338
ENSG00000169184.5	ENSG00000169184.5	22:29102117	rs4490290	22	29102117	T	C	904631	0.776529	0.0101791	0.035837
ENSG00000169184.5	ENSG00000169184.5	22:29102335	rs1076807	22	29102335	A	T	904849	0.106042	0.102836	0.063479
ENSG00000169184.5	ENSG00000169184.5	22:29102645	rs2003748	22	29102645	G	A	905159	0.129371	-0.119452	0.078597
ENSG00000169184.5	ENSG00000169184.5	22:29102966	rs150565778	22	29102966	G	A	905480	0.959185	-0.0073972	0.14445
ENSG00000169184.5	ENSG00000169184.5	22:29102967	rs743184	22	29102967	G	A	905481	0.794465	0.00933148	0.035795
ENSG00000169184.5	ENSG00000169184.5	22:29103217	rs743185	22	29103217	G	A	905731	0.192416	0.059129	0.045284
ENSG00000169184.5	ENSG00000169184.5	22:29103453	rs6005841	22	29103453	C	A	905967	0.12853	-0.119649	0.078553
ENSG00000169184.5	ENSG00000169184.5	22:29103606	rs6005842	22	29103606	A	T	906120	0.128408	-0.11968	0.078548
ENSG00000169184.5	ENSG00000169184.5	22:29103911	rs5997386	22	29103911	G	A	906425	0.128393	-0.119673	0.07854
ENSG00000169184.5	ENSG00000169184.5	22:29103967	rs182687105	22	29103967	C	T	906481	0.643396	-0.0593661	0.128133
ENSG00000169184.5	ENSG00000169184.5	22:29104351	rs5762755	22	29104351	A	G	906865	0.634029	-0.0184106	0.038642
ENSG00000169184.5	ENSG00000169184.5	22:29105202	rs17880096	22	29105202	G	C	907716	0.0594815	-0.178206	0.094282
ENSG00000169184.5	ENSG00000169184.5	22:29105415	rs5752773	22	29105415	G	C	907929	0.627411	-0.0181666	0.037398
ENSG00000169184.5	ENSG00000169184.5	22:29105527	rs2073326	22	29105527	A	C	908041	0.126914	-0.120069	0.078494
ENSG00000169184.5	ENSG00000169184.5	22:29105558	rs2073327	22	29105558	A	G	908072	0.527738	0.0231	0.036549
ENSG00000169184.5	ENSG00000169184.5	22:29105610	rs5752774	22	29105610	C	T	908124	0.617748	-0.0187421	0.037526
ENSG00000169184.5	ENSG00000169184.5	22:29106174	rs9625541	22	29106174	A	G	908688	0.126759	-0.120111	0.078489
ENSG00000169184.5	ENSG00000169184.5	22:29106547	rs16986630	22	29106547	G	C	909061	0.933268	-0.012107	0.144495
ENSG00000169184.5	ENSG00000169184.5	22:29106733	rs1884816	22	29106733	T	C	909247	0.290559	0.0460767	0.043537
ENSG00000169184.5	ENSG00000169184.5	22:29106945	rs1884817	22	29106945	G	C	909459	0.290589	0.0460767	0.04354
ENSG00000169184.5	ENSG00000169184.5	22:29106967	rs118116985	22	29106967	T	C	909481	0.932664	-0.0122167	0.144494
ENSG00000169184.5	ENSG00000169184.5	22:29107195	rs5752775	22	29107195	G	A	909709	0.620392	-0.0185231	0.037368
ENSG00000169184.5	ENSG00000169184.5	22:29108112	rs16986640	22	29108112	A	C	910626	0.151247	-0.115465	0.080297
ENSG00000169184.5	ENSG00000169184.5	22:29108229	rs5752776	22	29108229	A	G	910743	0.551704	-0.0222435	0.037338
ENSG00000169184.5	ENSG00000169184.5	22:29108444	rs6005843	22	29108444	T	C	910958	0.0857027	-0.127346	0.073914
ENSG00000169184.5	ENSG00000169184.5	22:29108556	rs9620817	22	29108556	A	T	911070	0.538909	-0.0329822	0.053629
ENSG00000169184.5	ENSG00000169184.5	22:29109036	rs5762758	22	29109036	C	T	911550	0.93259	-0.00318311	0.037607
ENSG00000169184.5	ENSG00000169184.5	22:29109409	rs28846498	22	29109409	G	A	911923	0.93219	-0.00320241	0.037611
ENSG00000169184.5	ENSG00000169184.5	22:29109624	rs6005844	22	29109624	G	A	912138	0.149462	-0.167954	0.116288
ENSG00000169184.5	ENSG00000169184.5	22:29110002	rs5752777	22	29110002	T	C	912516	0.290688	0.0460699	0.043542
ENSG00000169184.5	ENSG00000169184.5	22:29110759	rs2078555	22	29110759	C	G	913273	0.556622	0.0220595	0.037492
ENSG00000169184.5	ENSG00000169184.5	22:29115035	rs9625544	22	29115035	C	T	917549	0.162717	-0.110233	0.078814
ENSG00000169184.5	ENSG00000169184.5	22:29115066	rs4822983	22	29115066	C	T	917580	0.610403	0.0191049	0.037467
ENSG00000169184.5	ENSG00000169184.5	22:29115832	rs6005846	22	29115832	A	C	918346	0.931251	-0.0124737	0.144494
ENSG00000169184.5	ENSG00000169184.5	22:29116623	rs16986646	22	29116623	G	A	919137	0.931248	-0.0124743	0.144494
ENSG00000169184.5	ENSG00000169184.5	22:29117216	rs12165475	22	29117216	A	T	919730	0.129441	-0.119379	0.078563
ENSG00000169184.5	ENSG00000169184.5	22:29117308	rs12165352	22	29117308	C	A	919822	0.129475	-0.119369	0.078563
ENSG00000169184.5	ENSG00000169184.5	22:29118327	rs9613665	22	29118327	G	A	920841	0.98929	-0.000481472	0.035845
ENSG00000169184.5	ENSG00000169184.5	22:29119220	rs2347443	22	29119220	G	C	921734	0.310067	0.0442126	0.043499
ENSG00000169184.5	ENSG00000169184.5	22:29119396	rs9613666	22	29119396	C	T	921910	0.835223	-0.00779426	0.037446
ENSG00000169184.5	ENSG00000169184.5	22:29120400	rs17882607	22	29120400	A	C	922914	0.402052	-0.0449353	0.053566
ENSG00000169184.5	ENSG00000169184.5	22:29120797	rs3788408	22	29120797	A	G	923311	0.400475	-0.0450882	0.053568
ENSG00000169184.5	ENSG00000169184.5	22:29121087	rs17879961	22	29121087	A	G	923601	0.606629	-0.0800376	0.155319
ENSG00000169184.5	ENSG00000169184.5	22:29121760	rs7289973	22	29121760	G	C	924274	0.288431	0.0463433	0.043596
ENSG00000169184.5	ENSG00000169184.5	22:29121852	rs17885689	22	29121852	G	A	924366	0.112098	0.127805	0.080257
ENSG00000169184.5	ENSG00000169184.5	22:29122147	rs141647050	22	29122147	C	T	924661	0.953076	-0.0085112	0.144546
ENSG00000169184.5	ENSG00000169184.5	22:29123238	rs6005850	22	29123238	A	C	925752	0.466807	-0.0323441	0.044404
ENSG00000169184.5	ENSG00000169184.5	22:29123846	rs5762760	22	29123846	T	A	926360	0.997558	-0.000109407	0.035724
ENSG00000169184.5	ENSG00000169184.5	22:29124410	rs6005851	22	29124410	G	A	926924	0.929832	-0.0127318	0.144494
ENSG00000169184.5	ENSG00000169184.5	22:29125076	rs74277584	22	29125076	G	A	927590	0.714054	0.0265888	0.072511
ENSG00000169184.5	ENSG00000169184.5	22:29126053	rs180978510	22	29126053	G	A	928567	0.926771	0.0108436	0.117907
ENSG00000169184.5	ENSG00000169184.5	22:29126770	rs112976408	22	29126770	C	T	929284	0.546713	-0.050807	0.084226
ENSG00000169184.5	ENSG00000169184.5	22:29127224	rs8184986	22	29127224	A	T	929738	0.973645	-0.00184126	0.055697
ENSG00000169184.5	ENSG00000169184.5	22:29127402	rs8184952	22	29127402	T	C	929916	0.28238	-0.046978	0.04364
ENSG00000169184.5	ENSG00000169184.5	22:29127412	rs9613667	22	29127412	A	C	929926	0.743968	0.0118133	0.036144
ENSG00000169184.5	ENSG00000169184.5	22:29127547	rs8184945	22	29127547	G	A	930061	0.783772	-0.0102431	0.037302
ENSG00000169184.5	ENSG00000169184.5	22:29128013	rs1018496	22	29128013	T	C	930527	0.651339	0.0163292	0.036106
ENSG00000169184.5	ENSG00000169184.5	22:29128123	rs191102200	22	29128123	G	T	930637	0.869829	-0.0225902	0.137759
ENSG00000169184.5	ENSG00000169184.5	22:29128497	rs9625545	22	29128497	C	T	931011	0.294875	-0.0561403	0.053523
ENSG00000169184.5	ENSG00000169184.5	22:29129360	rs17883328	22	29129360	T	C	931874	0.930422	-0.0126245	0.144494
ENSG00000169184.5	ENSG00000169184.5	22:29129741	rs17885892	22	29129741	T	C	932255	0.279295	-0.0578437	0.05339
ENSG00000169184.5	ENSG00000169184.5	22:29130012	rs738722	22	29130012	T	C	932526	0.922459	-0.00367738	0.037755
ENSG00000169184.5	ENSG00000169184.5	22:29130300	rs1033667	22	29130300	C	T	932814	0.877053	0.00583588	0.037698
ENSG00000169184.5	ENSG00000169184.5	22:29130458	rs1805129	22	29130458	T	C	932972	0.609365	-0.0609347	0.119154
ENSG00000169184.5	ENSG00000169184.5	22:29131129	rs1807609	22	29131129	T	C	933643	0.933623	-0.00315304	0.037833
ENSG00000169184.5	ENSG00000169184.5	22:29131426	rs2017309	22	29131426	T	A	933940	0.103757	0.0700767	0.042973
ENSG00000169184.5	ENSG00000169184.5	22:29131788	rs4352308	22	29131788	C	T	934302	0.929982	-0.00333851	0.03797
ENSG00000169184.5	ENSG00000169184.5	22:29132338	rs17878936	22	29132338	C	T	934852	0.642967	-0.0398122	0.085818
ENSG00000169184.5	ENSG00000169184.5	22:29132364	rs17882867	22	29132364	C	A	934878	0.975604	-0.00448502	0.146568
ENSG00000169184.5	ENSG00000169184.5	22:29132389	rs5762763	22	29132389	G	C	934903	0.746153	-0.0120969	0.037342
ENSG00000169184.5	ENSG00000169184.5	22:29132458	rs16986656	22	29132458	T	C	934972	0.648215	-0.0392017	0.085856
ENSG00000169184.5	ENSG00000169184.5	22:29132990	rs5762764	22	29132990	A	G	935504	0.626403	-0.0180545	0.037059
ENSG00000169184.5	ENSG00000169184.5	22:29133029	rs9625547	22	29133029	G	A	935543	0.714969	-0.0306585	0.083891
ENSG00000169184.5	ENSG00000169184.5	22:29133033	rs5762765	22	29133033	G	C	935547	0.639606	-0.0173941	0.037118
ENSG00000169184.5	ENSG00000169184.5	22:29134338	rs17508019	22	29134338	G	A	936852	0.901036	0.0093493	0.075135
ENSG00000169184.5	ENSG00000169184.5	22:29134559	rs9608698	22	29134559	G	C	937073	0.919949	-0.00343889	0.034196
ENSG00000169184.5	ENSG00000169184.5	22:29134719	rs5997389	22	29134719	G	A	937233	0.160257	-0.0790994	0.056223
ENSG00000169184.5	ENSG00000169184.5	22:29135059	rs150302863	22	29135059	C	T	937573	0.948677	-0.00685998	0.106505
ENSG00000169184.5	ENSG00000169184.5	22:29135121	rs9613668	22	29135121	G	C	937635	0.751474	-0.0111497	0.035181
ENSG00000169184.5	ENSG00000169184.5	22:29135543	rs5997390	22	29135543	G	A	938057	0.176802	-0.0762057	0.056318
ENSG00000169184.5	ENSG00000169184.5	22:29135889	rs5762766	22	29135889	T	C	938403	0.21486	0.0534439	0.043019
ENSG00000169184.5	ENSG00000169184.5	22:29137157	rs9608699	22	29137157	A	G	939671	0.47308	-0.0278837	0.038826
ENSG00000169184.5	ENSG00000169184.5	22:29137870	rs2236141	22	29137870	C	T	940384	0.871863	0.00866468	0.053685
ENSG00000169184.5	ENSG00000169184.5	22:29137896	rs189917907	22	29137896	G	T	940410	0.193452	-0.188987	0.145075
ENSG00000169184.5	ENSG00000169184.5	22:29137944	rs2236142	22	29137944	G	C	940458	0.245088	-0.0439928	0.037791
ENSG00000169184.5	ENSG00000169184.5	22:29140529	rs9625551	22	29140529	G	A	943043	0.0563741	-0.155531	0.081266
ENSG00000169184.5	ENSG00000169184.5	22:29140823	rs5752783	22	29140823	A	C	943337	0.882943	-0.00524794	0.035619
ENSG00000169184.5	ENSG00000169184.5	22:29141241	rs5762767	22	29141241	C	T	943755	0.872805	0.00859547	0.053654
ENSG00000169184.5	ENSG00000169184.5	22:29142238	rs35829597	22	29142238	G	A	944752	0.909058	0.00611752	0.053521
ENSG00000169184.5	ENSG00000169184.5	22:29142286	rs6005856	22	29142286	G	A	944800	0.0527474	-0.137789	0.070919
ENSG00000169184.5	ENSG00000169184.5	22:29142347	rs189681514	22	29142347	C	T	944861	0.190921	0.177124	0.135195
ENSG00000169184.5	ENSG00000169184.5	22:29142762	rs138855675	22	29142762	C	T	945276	0.924322	0.0136407	0.143507
ENSG00000169184.5	ENSG00000169184.5	22:29142977	rs5762768	22	29142977	A	G	945491	0.794065	0.00902607	0.034554
ENSG00000169184.5	ENSG00000169184.5	22:29143393	rs5762769	22	29143393	G	A	945907	0.232266	0.0450619	0.037664
ENSG00000169184.5	ENSG00000169184.5	22:29144427	rs73170631	22	29144427	G	A	946941	0.204537	-0.126612	0.099627
ENSG00000169184.5	ENSG00000169184.5	22:29144500	rs4822987	22	29144500	G	T	947014	0.930447	-0.00351483	0.040244
ENSG00000169184.5	ENSG00000169184.5	22:29144801	rs118161909	22	29144801	G	A	947315	0.933686	-0.012032	0.144508
ENSG00000169184.5	ENSG00000169184.5	22:29144893	rs2347446	22	29144893	T	C	947407	0.224736	0.0458416	0.0377
ENSG00000169184.5	ENSG00000169184.5	22:29145116	rs12484277	22	29145116	G	A	947630	0.0864832	0.0979898	0.057017
ENSG00000169184.5	ENSG00000169184.5	22:29145411	rs714191	22	29145411	T	C	947925	0.204971	0.0548715	0.043218
ENSG00000169184.5	ENSG00000169184.5	22:29145539	rs5997391	22	29145539	C	T	948053	0.0155395	-0.165443	0.068076
ENSG00000169184.5	ENSG00000169184.5	22:29146002	rs6005857	22	29146002	C	T	948516	0.0172034	-0.164661	0.068821
ENSG00000169184.5	ENSG00000169184.5	22:29146503	rs5752785	22	29146503	G	A	949017	0.332873	0.0420434	0.043364
ENSG00000169184.5	ENSG00000169184.5	22:29147293	rs73881132	22	29147293	A	G	949807	0.589739	0.0385291	0.071395
ENSG00000169184.5	ENSG00000169184.5	22:29147551	rs6005859	22	29147551	C	T	950065	0.159426	0.062084	0.04404
ENSG00000169184.5	ENSG00000169184.5	22:29148936	rs8142775	22	29148936	G	A	951450	0.880656	-0.0157437	0.104793
ENSG00000169184.5	ENSG00000169184.5	22:29149039	rs5997393	22	29149039	C	G	951553	0.122531	-0.0797833	0.051553
ENSG00000169184.5	ENSG00000169184.5	22:29149473	rs5752786	22	29149473	A	G	951987	0.839084	0.00718114	0.03534
ENSG00000169184.5	ENSG00000169184.5	22:29149518	rs9625558	22	29149518	A	G	952032	0.0407039	-0.187997	0.091555
ENSG00000169184.5	ENSG00000169184.5	22:29149550	rs5997394	22	29149550	G	A	952064	0.134047	-0.0777564	0.051787
ENSG00000169184.5	ENSG00000169184.5	22:29149625	rs5752788	22	29149625	G	A	952139	0.25381	0.0504968	0.044186
ENSG00000169184.5	ENSG00000169184.5	22:29149796	rs5762774	22	29149796	G	A	952310	0.880583	0.00803015	0.053417
ENSG00000169184.5	ENSG00000169184.5	22:29149887	rs5762776	22	29149887	G	C	952401	0.945384	0.00241301	0.035201
ENSG00000169184.5	ENSG00000169184.5	22:29150044	rs5762777	22	29150044	T	C	952558	0.946002	-0.00234419	0.034589
ENSG00000169184.5	ENSG00000169184.5	22:29151018	rs78411830	22	29151018	A	G	953532	0.159505	0.0640021	0.04541
ENSG00000169184.5	ENSG00000169184.5	22:29151121	rs190855450	22	29151121	G	A	953635	0.932078	-0.0123242	0.144505
ENSG00000169184.5	ENSG00000169184.5	22:29151137	rs11090546	22	29151137	G	A	953651	0.26867	-0.0598477	0.054028
ENSG00000169184.5	ENSG00000169184.5	22:29151150	rs34887403	22	29151150	G	A	953664	0.989557	0.000691234	0.052777
ENSG00000169184.5	ENSG00000169184.5	22:29151226	rs9625562	22	29151226	G	A	953740	0.224788	-0.0642098	0.052812
ENSG00000169184.5	ENSG00000169184.5	22:29151622	rs149145322	22	29151622	T	C	954136	0.931999	-0.0123386	0.144505
ENSG00000169184.5	ENSG00000169184.5	22:29151760	rs5762780	22	29151760	G	A	954274	0.904065	0.00642382	0.053263
ENSG00000169184.5	ENSG00000169184.5	22:29152965	rs5752790	22	29152965	G	A	955479	0.89978	0.00671258	0.053265
ENSG00000169184.5	ENSG00000169184.5	22:29153547	rs5752791	22	29153547	C	T	956061	0.979903	-0.000874231	0.034682
ENSG00000169184.5	ENSG00000169184.5	22:29153759	rs5752792	22	29153759	C	T	956273	0.796907	0.0125348	0.048673
ENSG00000169184.5	ENSG00000169184.5	22:29154237	rs6005861	22	29154237	A	G	956751	0.031359	-0.169889	0.078641
ENSG00000169184.5	ENSG00000169184.5	22:29154455	rs5997397	22	29154455	A	G	956969	0.958918	0.00179768	0.034876
ENSG00000169184.5	ENSG00000169184.5	22:29154603	rs6005862	22	29154603	A	G	957117	0.881317	-0.00520717	0.034854
ENSG00000169184.5	ENSG00000169184.5	22:29156170	rs9306460	22	29156170	C	T	958684	0.0541302	-0.155559	0.080532
ENSG00000169184.5	ENSG00000169184.5	22:29156448	rs6005863	22	29156448	A	G	958962	0.90491	-0.0041632	0.034827
ENSG00000169184.5	ENSG00000169184.5	22:29157487	rs6005864	22	29157487	G	A	960001	0.907233	-0.00407091	0.034912
ENSG00000169184.5	ENSG00000169184.5	22:29157734	rs145368508	22	29157734	C	T	960248	0.269697	-0.142575	0.128988
ENSG00000169184.5	ENSG00000169184.5	22:29157875	rs10427858	22	29157875	C	T	960389	0.0294827	-0.169488	0.077568
ENSG00000169184.5	ENSG00000169184.5	22:29160174	rs147504350	22	29160174	C	T	962688	0.870454	-0.0235357	0.144223
ENSG00000169184.5	ENSG00000169184.5	22:29160314	rs5752793	22	29160314	A	G	962828	0.430666	0.0312248	0.039581
ENSG00000169184.5	ENSG00000169184.5	22:29160437	rs28484724	22	29160437	G	A	962951	0.235046	-0.0620669	0.052188
ENSG00000169184.5	ENSG00000169184.5	22:29160805	rs73170633	22	29160805	C	T	963319	0.80909	0.013009	0.053809
ENSG00000169184.5	ENSG00000169184.5	22:29161004	rs116847786	22	29161004	G	A	963518	0.668297	0.0314821	0.073417
ENSG00000169184.5	ENSG00000169184.5	22:29161007	rs4820792	22	29161007	C	T	963521	0.180142	0.0619454	0.046134
ENSG00000169184.5	ENSG00000169184.5	22:29161013	rs9625565	22	29161013	G	A	963527	0.0347068	-0.157886	0.074503
ENSG00000169184.5	ENSG00000169184.5	22:29161523	rs80124190	22	29161523	C	T	964037	0.677882	0.0300529	0.0723
ENSG00000169184.5	ENSG00000169184.5	22:29162020	rs140843477	22	29162020	A	G	964534	0.677882	0.0300529	0.0723
ENSG00000169184.5	ENSG00000169184.5	22:29162128	rs140293418	22	29162128	G	A	964642	0.732174	-0.0477055	0.139294
ENSG00000169184.5	ENSG00000169184.5	22:29162191	rs145346186	22	29162191	A	C	964705	0.976588	0.00310079	0.105592
ENSG00000169184.5	ENSG00000169184.5	22:29162506	rs9625566	22	29162506	G	A	965020	0.53873	-0.0224216	0.036441
ENSG00000169184.5	ENSG00000169184.5	22:29162940	rs6005866	22	29162940	A	G	965454	0.0979374	-0.0831729	0.050137
ENSG00000169184.5	ENSG00000169184.5	22:29162998	rs115304420	22	29162998	G	A	965512	0.217436	-0.145421	0.117714
ENSG00000169184.5	ENSG00000169184.5	22:29163290	rs189403415	22	29163290	T	A	965804	0.752903	-0.0342701	0.108781
ENSG00000169184.5	ENSG00000169184.5	22:29163311	rs73399615	22	29163311	G	A	965825	0.296286	0.0733591	0.070144
ENSG00000169184.5	ENSG00000169184.5	22:29164170	rs112903640	22	29164170	A	G	966684	0.373049	-0.0387107	0.043407
ENSG00000169184.5	ENSG00000169184.5	22:29164171	rs191096253	22	29164171	C	T	966685	0.00278045	-0.191076	0.063475
ENSG00000169184.5	ENSG00000169184.5	22:29164855	rs34298044	22	29164855	G	C	967369	0.810824	-0.0131241	0.054792
ENSG00000169184.5	ENSG00000169184.5	22:29165120	rs6005867	22	29165120	T	C	967634	0.411453	-0.0298022	0.036246
ENSG00000169184.5	ENSG00000169184.5	22:29165525	rs5762783	22	29165525	T	G	968039	0.791377	-0.00921415	0.034809
ENSG00000169184.5	ENSG00000169184.5	22:29165766	rs6005868	22	29165766	T	C	968280	0.153341	-0.0708487	0.049523
ENSG00000169184.5	ENSG00000169184.5	22:29165866	rs57652775	22	29165866	C	A	968380	0.272228	0.076813	0.069861
ENSG00000169184.5	ENSG00000169184.5	22:29166224	rs13056546	22	29166224	A	C	968738	0.789188	-0.0146232	0.054656
ENSG00000169184.5	ENSG00000169184.5	22:29166241	rs60513698	22	29166241	C	T	968755	0.271481	0.0769352	0.069863
ENSG00000169184.5	ENSG00000169184.5	22:29166512	rs150092041	22	29166512	C	A	969026	0.686724	0.0292184	0.072393
ENSG00000169184.5	ENSG00000169184.5	22:29166830	rs6005869	22	29166830	C	G	969344	0.675552	-0.0155833	0.037204
ENSG00000169184.5	ENSG00000169184.5	22:29166856	rs12330071	22	29166856	A	G	969370	0.0722211	-0.133116	0.073846
ENSG00000169184.5	ENSG00000169184.5	22:29167077	rs5752794	22	29167077	C	T	969591	0.874219	-0.00892464	0.05634
ENSG00000169184.5	ENSG00000169184.5	22:29167097	rs112147611	22	29167097	T	A	969611	0.201836	-0.141656	0.110799
ENSG00000169184.5	ENSG00000169184.5	22:29167098	rs143976704	22	29167098	G	A	969612	0.677882	0.0300529	0.0723
ENSG00000169184.5	ENSG00000169184.5	22:29167119	rs5997399	22	29167119	C	T	969633	0.426159	0.0565211	0.070951
ENSG00000169184.5	ENSG00000169184.5	22:29167222	rs5997400	22	29167222	A	G	969736	0.269292	0.077284	0.06986
ENSG00000169184.5	ENSG00000169184.5	22:29168208	rs73399621	22	29168208	T	G	970722	0.261034	0.0786346	0.069861
ENSG00000169184.5	ENSG00000169184.5	22:29168339	rs41281601	22	29168339	G	A	970853	0.260346	0.0787493	0.069862
ENSG00000169184.5	ENSG00000169184.5	22:29168357	rs117049825	22	29168357	C	T	970871	0.208511	-0.144917	0.115035
ENSG00000169184.5	ENSG00000169184.5	22:29168583	rs115407621	22	29168583	T	G	971097	0.208682	-0.145024	0.115164
ENSG00000169184.5	ENSG00000169184.5	22:29168587	rs41281603	22	29168587	G	C	971101	0.0603276	-0.143199	0.076013
ENSG00000169184.5	ENSG00000169184.5	22:29168755	rs11556025	22	29168755	T	C	971269	0.586498	-0.0198612	0.036485
ENSG00000169184.5	ENSG00000169184.5	22:29169290	rs2235431	22	29169290	C	A	971804	0.977185	0.0016163	0.056481
ENSG00000169184.5	ENSG00000169184.5	22:29169397	rs74408682	22	29169397	A	G	971911	0.846262	0.014754	0.076044
ENSG00000169184.5	ENSG00000169184.5	22:29169420	rs2235432	22	29169420	T	G	971934	0.145824	-0.0719105	0.049343
ENSG00000169184.5	ENSG00000169184.5	22:29169444	rs144982935	22	29169444	C	T	971958	0.696706	-0.0528249	0.135428
ENSG00000169184.5	ENSG00000169184.5	22:29169654	rs76468250	22	29169654	A	T	972168	0.950709	0.00439599	0.071068
ENSG00000169184.5	ENSG00000169184.5	22:29170116	rs34573837	22	29170116	C	T	972630	0.843049	-0.0108545	0.054785
ENSG00000169184.5	ENSG00000169184.5	22:29170138	rs34751572	22	29170138	C	G	972652	0.884632	-0.00800492	0.055132
ENSG00000169184.5	ENSG00000169184.5	22:29170380	rs112903703	22	29170380	A	T	972894	0.132412	0.116859	0.077502
ENSG00000169184.5	ENSG00000169184.5	22:29171244	rs6005870	22	29171244	G	A	973758	0.0325967	-0.160014	0.074609
ENSG00000169184.5	ENSG00000169184.5	22:29171298	rs5762784	22	29171298	G	A	973812	0.546851	-0.0219569	0.036412
ENSG00000169184.5	ENSG00000169184.5	22:29171335	rs5997401	22	29171335	A	G	973849	0.0325953	-0.160016	0.07461
ENSG00000169184.5	ENSG00000169184.5	22:29172898	rs6005872	22	29172898	T	G	975412	0.547575	-0.0219172	0.036412
ENSG00000169184.5	ENSG00000169184.5	22:29173069	rs35905502	22	29173069	C	G	975583	0.844336	-0.0107638	0.054783
ENSG00000169184.5	ENSG00000169184.5	22:29173121	rs7285695	22	29173121	T	G	975635	0.488363	0.0321714	0.046385
ENSG00000169184.5	ENSG00000169184.5	22:29173126	rs7290958	22	29173126	A	T	975640	0.249815	0.0804895	0.069838
ENSG00000169184.5	ENSG00000169184.5	22:29173232	rs7290679	22	29173232	C	T	975746	0.249784	0.0804947	0.069838
ENSG00000169184.5	ENSG00000169184.5	22:29173255	rs75552127	22	29173255	C	T	975769	0.677882	0.0300529	0.0723
ENSG00000169184.5	ENSG00000169184.5	22:29173497	rs115473097	22	29173497	T	C	976011	0.209497	-0.14546	0.115717
ENSG00000169184.5	ENSG00000169184.5	22:29173898	rs6005874	22	29173898	G	T	976412	0.0575263	-0.144781	0.076003
ENSG00000169184.5	ENSG00000169184.5	22:29174423	rs6005875	22	29174423	T	C	976937	0.249458	0.0805494	0.069837
ENSG00000169184.5	ENSG00000169184.5	22:29174770	rs5762788	22	29174770	C	A	977284	0.548424	-0.0218695	0.03641
ENSG00000169184.5	ENSG00000169184.5	22:29174790	rs7290019	22	29174790	G	A	977304	0.249364	0.0805653	0.069837
ENSG00000169184.5	ENSG00000169184.5	22:29175213	rs6005876	22	29175213	G	A	977727	0.248505	0.0807145	0.069839
ENSG00000169184.5	ENSG00000169184.5	22:29175243	rs6005877	22	29175243	G	T	977757	0.153341	-0.0708529	0.049526
ENSG00000169184.5	ENSG00000169184.5	22:29175274	rs6005878	22	29175274	C	T	977788	0.249365	0.0805652	0.069837
ENSG00000169184.5	ENSG00000169184.5	22:29175873	rs2206061	22	29175873	A	G	978387	0.0325208	-0.160091	0.074613
ENSG00000169184.5	ENSG00000169184.5	22:29176591	rs79646322	22	29176591	G	A	979105	0.677882	0.0300529	0.0723
ENSG00000169184.5	ENSG00000169184.5	22:29177200	rs2294431	22	29177200	C	T	979714	0.153322	-0.0708539	0.049524
ENSG00000169184.5	ENSG00000169184.5	22:29178130	rs36112964	22	29178130	T	C	980644	0.886542	-0.00787073	0.055127
ENSG00000169184.5	ENSG00000169184.5	22:29178168	rs149862218	22	29178168	C	T	980682	0.209626	-0.145519	0.115797
ENSG00000169184.5	ENSG00000169184.5	22:29178314	rs6005879	22	29178314	G	A	980828	0.249371	0.080565	0.069838
ENSG00000169184.5	ENSG00000169184.5	22:29178526	rs146594907	22	29178526	A	G	981040	0.677882	0.0300529	0.0723
ENSG00000169184.5	ENSG00000169184.5	22:29178820	rs5752795	22	29178820	T	C	981334	0.548477	-0.0218681	0.036412
ENSG00000169184.5	ENSG00000169184.5	22:29178856	rs5752796	22	29178856	G	A	981370	0.873662	-0.00877981	0.05518
ENSG00000169184.5	ENSG00000169184.5	22:29179739	rs2347447	22	29179739	C	A	982253	0.57187	-0.0206499	0.036498
ENSG00000169184.5	ENSG00000169184.5	22:29179998	rs5752797	22	29179998	C	T	982512	0.572214	0.0260498	0.046084
ENSG00000169184.5	ENSG00000169184.5	22:29181302	rs5762794	22	29181302	G	A	983816	0.886353	-0.007884	0.055127
ENSG00000169184.5	ENSG00000169184.5	22:29181384	rs5997403	22	29181384	C	T	983898	0.487859	0.0509391	0.073359
ENSG00000169184.5	ENSG00000169184.5	22:29181868	rs5752798	22	29181868	A	G	984382	0.548506	-0.0218665	0.036412
ENSG00000169184.5	ENSG00000169184.5	22:29182070	rs17514713	22	29182070	G	C	984584	0.677882	0.0300529	0.0723
ENSG00000169184.5	ENSG00000169184.5	22:29182500	rs5762795	22	29182500	C	A	985014	0.569846	-0.0206992	0.036393
ENSG00000169184.5	ENSG00000169184.5	22:29182703	rs45544841	22	29182703	C	G	985217	0.326278	-0.0997102	0.101447
ENSG00000169184.5	ENSG00000169184.5	22:29182795	rs56119508	22	29182795	G	A	985309	0.130996	-0.119797	0.079159
ENSG00000169184.5	ENSG00000169184.5	22:29183133	rs6005881	22	29183133	A	G	985647	0.502599	-0.0244183	0.036389
ENSG00000169184.5	ENSG00000169184.5	22:29183504	rs143734783	22	29183504	T	C	986018	0.182354	-0.184436	0.138058
ENSG00000169184.5	ENSG00000169184.5	22:29185113	rs1222	22	29185113	A	C	987627	0.845121	-0.0107087	0.054782
ENSG00000169184.5	ENSG00000169184.5	22:29185860	rs78247223	22	29185860	C	T	988374	0.730627	-0.0194853	0.056555
ENSG00000169184.5	ENSG00000169184.5	22:29186025	rs145920189	22	29186025	C	T	988539	0.677882	0.030053	0.0723
ENSG00000169184.5	ENSG00000169184.5	22:29186026	rs80338436	22	29186026	G	A	988540	0.251093	0.0808759	0.070363
ENSG00000169184.5	ENSG00000169184.5	22:29186531	rs5762797	22	29186531	T	G	989045	0.574298	0.0259329	0.046127
ENSG00000169184.5	ENSG00000169184.5	22:29186651	rs62235732	22	29186651	C	T	989165	0.331381	-0.127943	0.131554
ENSG00000169184.5	ENSG00000169184.5	22:29186823	rs16986711	22	29186823	A	G	989337	0.699627	-0.0524756	0.135909
ENSG00000169184.5	ENSG00000169184.5	22:29187380	rs5762799	22	29187380	G	T	989894	0.570868	0.0261592	0.046115
ENSG00000169184.5	ENSG00000169184.5	22:29187419	rs16986714	22	29187419	C	T	989933	0.249683	0.0807455	0.07004
ENSG00000169184.5	ENSG00000169184.5	22:29189446	rs5997404	22	29189446	G	A	991960	0.249655	0.0807476	0.070038
ENSG00000169184.5	ENSG00000169184.5	22:29189899	rs16986719	22	29189899	G	A	992413	0.700118	-0.0524158	0.135988
ENSG00000169184.5	ENSG00000169184.5	22:29190471	rs2267131	22	29190471	T	C	992985	0.886413	-0.00787955	0.055126
ENSG00000169184.5	ENSG00000169184.5	22:29191879	rs2097461	22	29191879	T	C	994393	0.548387	-0.0218721	0.036411
ENSG00000169184.5	ENSG00000169184.5	22:29191932	rs35873774	22	29191932	A	G	994446	0.677882	0.030053	0.0723
ENSG00000169184.5	ENSG00000169184.5	22:29192670	rs2239815	22	29192670	T	C	995184	0.569846	-0.0206992	0.036393
ENSG00000169184.5	ENSG00000169184.5	22:29193638	rs5762803	22	29193638	G	C	996152	0.538015	-0.0246795	0.04004
ENSG00000169184.5	ENSG00000169184.5	22:29194797	rs34718288	22	29194797	C	G	997311	0.886439	-0.007878	0.055127
ENSG00000169184.5	ENSG00000169184.5	22:29196306	rs118110583	22	29196306	G	A	998820	0.0609359	-0.142862	0.076014
ENSG00000169184.5	ENSG00000169184.5	22:29196494	rs5762809	22	29196494	C	T	999008	0.731147	-0.0187287	0.054468
ENSG00000169184.5	ENSG00000169184.5	22:29196526	rs2269575	22	29196526	G	A	999040	0.21208	0.0871908	0.069757
ENSG00000169184.5	ENSG00000169184.5	22:29196534	rs138290856	22	29196534	C	A	999048	0.768198	-0.0399926	0.135596
ENSG00000169184.5	ENSG00000169184.5	22:29196757	rs2269577	22	29196757	G	C	999271	0.548314	-0.0218796	0.036417
ENSG00000169184.5	ENSG00000169184.5	22:29196843	rs2269578	22	29196843	G	C	999357	0.886441	-0.00787781	0.055127
ENSG00000235954.2	ENSG00000235954.2	22:28196910	rs34343183	22	28196910	G	A	-118454	0.769581	0.0134964	0.046043
ENSG00000235954.2	ENSG00000235954.2	22:28197126	rs9613530	22	28197126	G	A	-118238	0.305376	-0.0932463	0.090855
ENSG00000235954.2	ENSG00000235954.2	22:28198191	rs45540534	22	28198191	T	G	-117173	0.313014	-0.0864907	0.085615
ENSG00000235954.2	ENSG00000235954.2	22:28199417	rs3788407	22	28199417	T	G	-115947	0.385768	0.0343913	0.039608
ENSG00000235954.2	ENSG00000235954.2	22:28200176	rs5752639	22	28200176	A	G	-115188	0.651472	0.0164284	0.036341
ENSG00000235954.2	ENSG00000235954.2	22:28201518	rs117830237	22	28201518	G	A	-113846	0.20759	-0.108539	0.085984
ENSG00000235954.2	ENSG00000235954.2	22:28201526	rs1859136	22	28201526	A	G	-113838	0.552561	0.0217416	0.036575
ENSG00000235954.2	ENSG00000235954.2	22:28202319	rs73164491	22	28202319	C	G	-113045	0.326004	0.039563	0.040229
ENSG00000235954.2	ENSG00000235954.2	22:28203750	rs5752640	22	28203750	G	A	-111614	0.68243	0.0146362	0.035745
ENSG00000235954.2	ENSG00000235954.2	22:28204797	rs11704546	22	28204797	T	C	-110567	0.522925	-0.0242852	0.03798
ENSG00000235954.2	ENSG00000235954.2	22:28205554	rs142932868	22	28205554	T	C	-109810	0.244346	-0.147349	0.126376
ENSG00000235954.2	ENSG00000235954.2	22:28206194	rs6005631	22	28206194	A	G	-109170	0.327994	-0.0393471	0.040175
ENSG00000235954.2	ENSG00000235954.2	22:28206400	rs73164492	22	28206400	C	A	-108964	0.605974	-0.0226236	0.043823
ENSG00000235954.2	ENSG00000235954.2	22:28206912	rs11705555	22	28206912	A	C	-108452	0.43077	-0.0335156	0.042495
ENSG00000235954.2	ENSG00000235954.2	22:28206959	rs13057169	22	28206959	C	T	-108405	0.595398	-0.0232357	0.04372
ENSG00000235954.2	ENSG00000235954.2	22:28207139	rs5997307	22	28207139	T	C	-108225	0.339024	-0.0383359	0.040047
ENSG00000235954.2	ENSG00000235954.2	22:28207630	rs11703195	22	28207630	G	T	-107734	0.470221	-0.0309626	0.042835
ENSG00000235954.2	ENSG00000235954.2	22:28208236	rs111528605	22	28208236	G	A	-107128	0.0578251	-0.213991	0.11247
ENSG00000235954.2	ENSG00000235954.2	22:28208453	rs112920192	22	28208453	G	C	-106911	0.553619	-0.0628146	0.105952
ENSG00000235954.2	ENSG00000235954.2	22:28208528	rs11704137	22	28208528	C	G	-106836	0.469956	-0.0310277	0.0429
ENSG00000235954.2	ENSG00000235954.2	22:28208729	rs11704274	22	28208729	A	G	-106635	0.473797	-0.0307545	0.042893
ENSG00000235954.2	ENSG00000235954.2	22:28208794	rs11704207	22	28208794	C	T	-106570	0.821412	0.0103827	0.045965
ENSG00000235954.2	ENSG00000235954.2	22:28209013	rs74426467	22	28209013	T	C	-106351	0.560474	-0.0621535	0.106676
ENSG00000235954.2	ENSG00000235954.2	22:28209158	rs6005633	22	28209158	C	A	-106206	0.547861	-0.0637175	0.105932
ENSG00000235954.2	ENSG00000235954.2	22:28209666	rs73164496	22	28209666	T	A	-105698	0.606347	-0.0225377	0.043702
ENSG00000235954.2	ENSG00000235954.2	22:28209867	rs117447690	22	28209867	G	A	-105497	0.640411	-0.0643239	0.137594
ENSG00000235954.2	ENSG00000235954.2	22:28210254	rs112025797	22	28210254	G	A	-105110	0.616812	-0.0219965	0.043925
ENSG00000235954.2	ENSG00000235954.2	22:28210354	rs6005634	22	28210354	G	A	-105010	0.435329	-0.0319286	0.040886
ENSG00000235954.2	ENSG00000235954.2	22:28210864	rs13057405	22	28210864	A	G	-104500	0.849083	0.00875194	0.045962
ENSG00000235954.2	ENSG00000235954.2	22:28211219	rs187502932	22	28211219	G	A	-104145	0.756127	-0.0381755	0.122834
ENSG00000235954.2	ENSG00000235954.2	22:28211422	rs146354449	22	28211422	G	A	-103942	0.742304	-0.0404074	0.122805
ENSG00000235954.2	ENSG00000235954.2	22:28212299	rs115905469	22	28212299	G	A	-103065	0.46899	-0.0752249	0.103782
ENSG00000235954.2	ENSG00000235954.2	22:28213044	rs13058508	22	28213044	C	T	-102320	0.311588	-0.0405549	0.040026
ENSG00000235954.2	ENSG00000235954.2	22:28213288	rs117855993	22	28213288	G	A	-102076	0.52586	-0.0674039	0.106163
ENSG00000235954.2	ENSG00000235954.2	22:28213426	rs78862050	22	28213426	C	T	-101938	0.0531181	-0.219623	0.113215
ENSG00000235954.2	ENSG00000235954.2	22:28213797	rs190275000	22	28213797	T	A	-101567	0.639457	-0.0644875	0.137551
ENSG00000235954.2	ENSG00000235954.2	22:28213866	rs6005638	22	28213866	C	T	-101498	0.473012	-0.028683	0.039933
ENSG00000235954.2	ENSG00000235954.2	22:28213989	rs6005639	22	28213989	A	G	-101375	0.0272232	-0.152324	0.068717
ENSG00000235954.2	ENSG00000235954.2	22:28214101	rs34488047	22	28214101	A	T	-101263	0.467551	-0.0826996	0.113726
ENSG00000235954.2	ENSG00000235954.2	22:28214686	rs16985573	22	28214686	C	T	-100678	0.0260628	-0.153129	0.06855
ENSG00000235954.2	ENSG00000235954.2	22:28215243	rs150648232	22	28215243	A	T	-100121	0.0526523	-0.219857	0.113113
ENSG00000235954.2	ENSG00000235954.2	22:28215389	rs5752642	22	28215389	C	T	-99975	0.114368	0.0646578	0.04086
ENSG00000235954.2	ENSG00000235954.2	22:28215419	rs76078225	22	28215419	A	T	-99945	0.243991	-0.108399	0.0929
ENSG00000235954.2	ENSG00000235954.2	22:28215600	rs73432770	22	28215600	C	A	-99764	0.0256281	-0.153964	0.068721
ENSG00000235954.2	ENSG00000235954.2	22:28217319	rs112893738	22	28217319	T	C	-98045	0.0109207	-0.150645	0.058903
ENSG00000235954.2	ENSG00000235954.2	22:28218296	rs118140320	22	28218296	C	A	-97068	0.0664793	-0.152039	0.082614
ENSG00000235954.2	ENSG00000235954.2	22:28233333	rs55732972	22	28233333	A	G	-82031	0.283594	-0.0850541	0.079211
ENSG00000235954.2	ENSG00000235954.2	22:28233386	rs5762373	22	28233386	A	G	-81978	0.45247	-0.0477973	0.063555
ENSG00000235954.2	ENSG00000235954.2	22:28256019	rs12160891	22	28256019	A	G	-59345	0.560139	-0.0328455	0.056326
ENSG00000235954.2	ENSG00000235954.2	22:28257368	rs73166732	22	28257368	C	A	-57996	0.324229	-0.0556575	0.056387
ENSG00000235954.2	ENSG00000235954.2	22:28257917	rs9620742	22	28257917	C	A	-57447	0.812293	-0.0232335	0.097772
ENSG00000235954.2	ENSG00000235954.2	22:28258700	rs2267121	22	28258700	G	T	-56664	0.00122048	0.113266	0.034765
ENSG00000235954.2	ENSG00000235954.2	22:28258708	rs9620744	22	28258708	T	C	-56656	0.832552	0.0195994	0.092637
ENSG00000235954.2	ENSG00000235954.2	22:28259620	rs9625345	22	28259620	C	G	-55744	0.832567	0.0195968	0.092633
ENSG00000235954.2	ENSG00000235954.2	22:28260666	rs2143181	22	28260666	C	T	-54698	0.313571	-0.0512244	0.050764
ENSG00000235954.2	ENSG00000235954.2	22:28260721	rs114623047	22	28260721	T	A	-54643	0.832578	0.0195943	0.092628
ENSG00000235954.2	ENSG00000235954.2	22:28261113	rs71325264	22	28261113	T	C	-54251	0.812225	0.0184991	0.07782
ENSG00000235954.2	ENSG00000235954.2	22:28261630	rs714743	22	28261630	G	A	-53734	0.350624	-0.0526296	0.056318
ENSG00000235954.2	ENSG00000235954.2	22:28262401	rs9306449	22	28262401	G	A	-52963	0.812364	-0.0232188	0.097747
ENSG00000235954.2	ENSG00000235954.2	22:28263352	rs9625346	22	28263352	A	G	-52012	0.812388	-0.0232145	0.097742
ENSG00000235954.2	ENSG00000235954.2	22:28263421	rs9306450	22	28263421	T	A	-51943	0.812389	-0.0232142	0.097741
ENSG00000235954.2	ENSG00000235954.2	22:28263608	rs12168796	22	28263608	G	T	-51756	0.812388	-0.0232141	0.09774
ENSG00000235954.2	ENSG00000235954.2	22:28263972	rs73166733	22	28263972	G	A	-51392	0.285701	-0.105613	0.09879
ENSG00000235954.2	ENSG00000235954.2	22:28264081	rs5752651	22	28264081	C	T	-51283	0.35208	-0.0524564	0.056303
ENSG00000235954.2	ENSG00000235954.2	22:28264377	rs10483138	22	28264377	A	C	-50987	0.812403	-0.0232112	0.097736
ENSG00000235954.2	ENSG00000235954.2	22:28264974	rs10483139	22	28264974	G	A	-50390	0.0499119	-0.194081	0.098676
ENSG00000235954.2	ENSG00000235954.2	22:28265700	rs9625347	22	28265700	T	G	-49664	0.812425	-0.0232067	0.097729
ENSG00000235954.2	ENSG00000235954.2	22:28265875	rs9625348	22	28265875	G	A	-49489	0.812428	-0.0232061	0.097728
ENSG00000235954.2	ENSG00000235954.2	22:28266172	rs73166735	22	28266172	T	C	-49192	0.212057	-0.112511	0.09001
ENSG00000235954.2	ENSG00000235954.2	22:28266515	rs17479727	22	28266515	G	A	-48849	0.162372	-0.137212	0.098023
ENSG00000235954.2	ENSG00000235954.2	22:28267355	rs9620745	22	28267355	A	G	-48009	0.832635	0.019581	0.092597
ENSG00000235954.2	ENSG00000235954.2	22:28267843	rs9620746	22	28267843	A	G	-47521	0.81245	-0.0232007	0.097717
ENSG00000235954.2	ENSG00000235954.2	22:28267880	rs9620747	22	28267880	C	G	-47484	0.705728	0.0348667	0.09227
ENSG00000235954.2	ENSG00000235954.2	22:28268108	rs34844050	22	28268108	G	A	-47256	0.352931	-0.0560506	0.060267
ENSG00000235954.2	ENSG00000235954.2	22:28268292	rs5997318	22	28268292	G	A	-47072	0.352	-0.0524466	0.056283
ENSG00000235954.2	ENSG00000235954.2	22:28269507	rs9625349	22	28269507	T	A	-45857	0.832654	0.0195765	0.092586
ENSG00000235954.2	ENSG00000235954.2	22:28269546	rs9625350	22	28269546	T	C	-45818	0.878618	0.0144788	0.094743
ENSG00000235954.2	ENSG00000235954.2	22:28270119	rs12170737	22	28270119	A	G	-45245	0.832664	0.0195747	0.092583
ENSG00000235954.2	ENSG00000235954.2	22:28270372	rs5997320	22	28270372	T	G	-44992	0.14573	-0.0606372	0.041598
ENSG00000235954.2	ENSG00000235954.2	22:28271627	rs75204053	22	28271627	C	T	-43737	0.832652	0.0195751	0.092578
ENSG00000235954.2	ENSG00000235954.2	22:28272295	rs77759187	22	28272295	T	G	-43069	0.832651	0.0195747	0.092576
ENSG00000235954.2	ENSG00000235954.2	22:28272328	rs5762393	22	28272328	G	A	-43036	0.00146446	0.110574	0.034506
ENSG00000235954.2	ENSG00000235954.2	22:28272410	rs9625351	22	28272410	G	A	-42954	0.83265	0.0195747	0.092575
ENSG00000235954.2	ENSG00000235954.2	22:28272849	rs8142319	22	28272849	T	A	-42515	0.832651	0.0195744	0.092575
ENSG00000235954.2	ENSG00000235954.2	22:28273288	rs8142920	22	28273288	T	C	-42076	0.832647	0.0195746	0.092573
ENSG00000235954.2	ENSG00000235954.2	22:28273339	rs1000112	22	28273339	G	C	-42025	0.376822	-0.0531145	0.060031
ENSG00000235954.2	ENSG00000235954.2	22:28275378	rs9625352	22	28275378	T	C	-39986	0.83264	0.0195743	0.092568
ENSG00000235954.2	ENSG00000235954.2	22:28275783	rs75710324	22	28275783	A	G	-39581	0.832641	0.0195741	0.092568
ENSG00000235954.2	ENSG00000235954.2	22:28276348	rs16985666	22	28276348	T	C	-39016	0.832638	0.0195743	0.092567
ENSG00000235954.2	ENSG00000235954.2	22:28276431	rs12170294	22	28276431	A	G	-38933	0.832637	0.0195744	0.092567
ENSG00000235954.2	ENSG00000235954.2	22:28277044	rs8140760	22	28277044	C	A	-38320	0.832644	0.0195735	0.092566
ENSG00000235954.2	ENSG00000235954.2	22:28279536	rs74965312	22	28279536	C	T	-35828	0.0498706	-0.193986	0.09861
ENSG00000235954.2	ENSG00000235954.2	22:28279594	rs926467	22	28279594	C	T	-35770	0.354588	-0.048942	0.052806
ENSG00000235954.2	ENSG00000235954.2	22:28279688	rs17480137	22	28279688	G	C	-35676	0.0498699	-0.193986	0.09861
ENSG00000235954.2	ENSG00000235954.2	22:28280433	rs12330032	22	28280433	C	G	-34931	0.812625	-0.0231705	0.097683
ENSG00000235954.2	ENSG00000235954.2	22:28282037	rs113884612	22	28282037	G	T	-33327	0.0498612	-0.193992	0.098609
ENSG00000235954.2	ENSG00000235954.2	22:28282158	rs11090518	22	28282158	G	T	-33206	0.812617	-0.0231715	0.097683
ENSG00000235954.2	ENSG00000235954.2	22:28282660	rs926468	22	28282660	C	T	-32704	0.812617	-0.0231714	0.097682
ENSG00000235954.2	ENSG00000235954.2	22:28283195	rs17480313	22	28283195	G	T	-32169	0.0498603	-0.193992	0.098609
ENSG00000235954.2	ENSG00000235954.2	22:28283651	rs117363361	22	28283651	C	T	-31713	0.890049	-0.0146939	0.106221
ENSG00000235954.2	ENSG00000235954.2	22:28283877	rs182477322	22	28283877	A	G	-31487	0.699948	-0.0741986	0.192386
ENSG00000235954.2	ENSG00000235954.2	22:28284061	rs2267123	22	28284061	A	T	-31303	0.167525	-0.0597111	0.043182
ENSG00000235954.2	ENSG00000235954.2	22:28284424	rs73166740	22	28284424	G	A	-30940	0.285422	-0.10559	0.098711
ENSG00000235954.2	ENSG00000235954.2	22:28284485	rs17480369	22	28284485	T	C	-30879	0.362828	-0.054734	0.060077
ENSG00000235954.2	ENSG00000235954.2	22:28286024	rs17389267	22	28286024	C	T	-29340	0.362829	-0.0547371	0.060081
ENSG00000235954.2	ENSG00000235954.2	22:28287078	rs142975238	22	28287078	C	T	-28286	0.74224	-0.0403761	0.122678
ENSG00000235954.2	ENSG00000235954.2	22:28287465	rs2267124	22	28287465	A	G	-27899	0.000578687	0.118164	0.034053
ENSG00000235954.2	ENSG00000235954.2	22:28288136	rs1016495	22	28288136	T	C	-27228	4.37434e-09	0.256537	0.042715
ENSG00000235954.2	ENSG00000235954.2	22:28288161	rs2267125	22	28288161	C	T	-27203	0.221238	-0.0695737	0.056785
ENSG00000235954.2	ENSG00000235954.2	22:28288487	rs5762395	22	28288487	G	A	-26877	0.111873	-0.0689504	0.043271
ENSG00000235954.2	ENSG00000235954.2	22:28288512	rs5762396	22	28288512	G	C	-26852	0.111873	-0.0689504	0.043271
ENSG00000235954.2	ENSG00000235954.2	22:28288532	rs17480516	22	28288532	G	A	-26832	0.0472277	0.114975	0.05776
ENSG00000235954.2	ENSG00000235954.2	22:28289378	rs9625355	22	28289378	C	T	-25986	0.427142	-0.044163	0.055556
ENSG00000235954.2	ENSG00000235954.2	22:28289504	rs28529300	22	28289504	C	G	-25860	4.38124e-09	0.256541	0.042718
ENSG00000235954.2	ENSG00000235954.2	22:28290349	rs16985690	22	28290349	C	T	-25015	0.0498593	-0.193991	0.098608
ENSG00000235954.2	ENSG00000235954.2	22:28292667	rs17480565	22	28292667	G	A	-22697	0.0498572	-0.193992	0.098608
ENSG00000235954.2	ENSG00000235954.2	22:28293002	rs117280846	22	28293002	A	G	-22362	0.756158	-0.0311476	0.100234
ENSG00000235954.2	ENSG00000235954.2	22:28293280	rs16985691	22	28293280	C	T	-22084	0.812618	-0.0231713	0.097682
ENSG00000235954.2	ENSG00000235954.2	22:28293980	rs738451	22	28293980	G	C	-21384	0.00152459	0.108783	0.034073
ENSG00000235954.2	ENSG00000235954.2	22:28294801	rs2267127	22	28294801	T	C	-20563	3.27736e-09	0.260978	0.043089
ENSG00000235954.2	ENSG00000235954.2	22:28295348	rs112777373	22	28295348	T	C	-20016	0.0498544	-0.193993	0.098607
ENSG00000235954.2	ENSG00000235954.2	22:28295460	rs145189883	22	28295460	G	A	-19904	0.0478224	0.114492	0.057672
ENSG00000235954.2	ENSG00000235954.2	22:28295747	rs16985697	22	28295747	T	C	-19617	0.812613	-0.023172	0.097683
ENSG00000235954.2	ENSG00000235954.2	22:28295877	rs16985700	22	28295877	G	C	-19487	0.776537	0.0254455	0.089587
ENSG00000235954.2	ENSG00000235954.2	22:28296640	rs2013115	22	28296640	C	T	-18724	0.107606	-0.0662402	0.041072
ENSG00000235954.2	ENSG00000235954.2	22:28297072	rs35568804	22	28297072	C	T	-18292	0.730784	0.025641	0.074466
ENSG00000235954.2	ENSG00000235954.2	22:28297881	rs12170186	22	28297881	A	C	-17483	0.832651	0.0195722	0.092564
ENSG00000235954.2	ENSG00000235954.2	22:28298336	rs2143180	22	28298336	G	A	-17028	0.346202	-0.0528882	0.056078
ENSG00000235954.2	ENSG00000235954.2	22:28299184	rs12166069	22	28299184	A	G	-16180	0.812617	-0.0231714	0.097682
ENSG00000235954.2	ENSG00000235954.2	22:28299287	rs144061075	22	28299287	G	A	-16077	0.413159	-0.0864403	0.105515
ENSG00000235954.2	ENSG00000235954.2	22:28299477	rs12165684	22	28299477	T	G	-15887	0.834239	-0.0202103	0.096511
ENSG00000235954.2	ENSG00000235954.2	22:28300490	rs12053760	22	28300490	C	T	-14874	0.700909	-0.026898	0.069978
ENSG00000235954.2	ENSG00000235954.2	22:28300577	rs9625357	22	28300577	G	A	-14787	0.812617	-0.0231715	0.097683
ENSG00000235954.2	ENSG00000235954.2	22:28301484	rs1983592	22	28301484	G	A	-13880	0.941413	0.00679617	0.092413
ENSG00000235954.2	ENSG00000235954.2	22:28301743	rs738453	22	28301743	C	T	-13621	0.00050589	0.11911	0.033962
ENSG00000235954.2	ENSG00000235954.2	22:28303075	rs74969317	22	28303075	T	C	-12289	0.21223	-0.112346	0.089912
ENSG00000235954.2	ENSG00000235954.2	22:28303976	rs34031771	22	28303976	G	A	-11388	0.726511	0.0260647	0.074466
ENSG00000235954.2	ENSG00000235954.2	22:28304052	rs16985704	22	28304052	C	T	-11312	0.812593	-0.0231916	0.097755
ENSG00000235954.2	ENSG00000235954.2	22:28304371	rs77811229	22	28304371	T	C	-10993	0.960068	-0.00343667	0.068595
ENSG00000235954.2	ENSG00000235954.2	22:28304567	rs59807513	22	28304567	C	T	-10797	0.812593	-0.0231916	0.097755
ENSG00000235954.2	ENSG00000235954.2	22:28304589	rs16985705	22	28304589	T	G	-10775	0.812593	-0.0231916	0.097755
ENSG00000235954.2	ENSG00000235954.2	22:28304698	rs58520548	22	28304698	T	C	-10666	0.812593	-0.0231916	0.097755
ENSG00000235954.2	ENSG00000235954.2	22:28304789	rs16985706	22	28304789	C	T	-10575	0.812593	-0.0231916	0.097755
ENSG00000235954.2	ENSG00000235954.2	22:28304942	rs35750499	22	28304942	T	C	-10422	0.774469	0.0215484	0.075151
ENSG00000235954.2	ENSG00000235954.2	22:28305172	rs16985707	22	28305172	C	T	-10192	0.812594	-0.0231916	0.097755
ENSG00000235954.2	ENSG00000235954.2	22:28305451	rs116772496	22	28305451	G	A	-9913	0.812601	-0.0231906	0.097755
ENSG00000235954.2	ENSG00000235954.2	22:28305509	rs738454	22	28305509	A	G	-9855	7.81309e-10	0.270782	0.042945
ENSG00000235954.2	ENSG00000235954.2	22:28305773	rs28507899	22	28305773	A	G	-9591	0.812593	-0.0231917	0.097755
ENSG00000235954.2	ENSG00000235954.2	22:28305811	rs71325266	22	28305811	C	T	-9553	0.726324	0.0260833	0.074466
ENSG00000235954.2	ENSG00000235954.2	22:28306070	rs1807581	22	28306070	C	T	-9294	1.54204e-09	0.263158	0.042524
[truncated: 128,253 more rows]

## Sheet: BarplotFig1A
Study	CPP	Group
EAS+Islets	0.013	Biobank Japan EAS
EUR+Islets	0.003	DIAMANTE EUR
EAS+Pancreas	0.05	Biobank Japan EAS
EUR+Pancreas	0.005	DIAMANTE EUR
