# Supplementary material for: XBP1 expression in pancreatic islet cells is associated with poor glycaemic control especially in young non-obese onset diabetes across ancestries
Source: Commun Med (Lond). 2025 Sep 24;5:396. doi: 10.1038/s43856-025-01076-2 (PMC12460670; doi:10.1038/s43856-025-01076-2)
Supplement: Supplementary file 5 — Supplementary Data 2 [file 43856_2025_1076_MOESM5_ESM.xlsx]

## Sheet: Supplementary Data Fig3A
trial	study	sample.size	p.value	beta	se
1	MAGIC East Asians	31261	0.00657	9.07	3.17
2	MAGIC Europeans	132400	0.089	2.84	1.64
3	MAGIC South Asians	9525	0.256	6.9946	8.7433
4	DMDSC - Asian Indians	459	0.02	4.16	1.83
5	TREND - Asian Indians	471	0.03	3.53	1.64
6	G&H - South Asians	644	0.27	5.87	5.31
7	TDS - White Europeans	4908	0.016	7.42	3.07

## Sheet: 3B
trial	phenotype	study	sample.size	p.value	beta	se
1	Young and non-obese	DMDSC - Asian Indians	138	0.1	5.25	3.22
2	NA	TREND - Asian Indians	161	0.03	5.66	2.61
3	NA	G&H - South Asians	61	0.09	10.16	5.86
4	NA	TDS - White Europeans	117	0.04	8.13	3.9
5	Older onset and obese	DMDSC - Asian Indians	107	0.64	1.81	3.9
6	NA	TREND - Asian Indians	250	0.13	3.52	2.3
7	NA	G&H - South Asians	259	0.11	-1.7	1.07
8	NA	TDS - White Europeans	2766	0.97	-0.03	0.77
